# Supplementary material for: Sex-Dependent Metabolic Alterations in Red Blood Cells During COVID-19
Source: Biology (Basel). 2026 Mar 5;15(5):422. doi: 10.3390/biology15050422 (PMC12985284; doi:10.3390/biology15050422)
Supplement: Supplementary file 1 [file biology-15-00422-s001.zip › Supplementary Table S1.xlsx]

## Sheet: Sheet1
Primary ID	General male study	General female study	Substudy diabetes yes diabetic	Substudy diabetes non diabetic	Substudy age less 50 years	Substudy age more 50 years	Substudy BMI less 30	Substudy BMI more 30	Substudy CV yesCV	Substudy CV noCV	Substudy O2 LESS95	Substudy O2 MORE95	Substudy EXITUS	Substudy ECMO	Oxygen saturation	Diabetic	CV problems	Exitus	ECMO	height (cm)	weight (kg)	BMI	BMI class	Class	Sex	Age	Age class	sample_ID	lab_ID	num_sample	Class_2	CONTROL	MODERATE	SEVERE	exitus	Obese_class	O2_satur_class	class_gender	O2_satur	HEMATOCRIT	RDW	NEUTROPHILS_C	CHCM	EOSINOFILS_FR	MONOCITS_FR	SRM_LDH	TP	Unknown_0137	Unknown_016
*41-CONTROL-F		yes		yes		yes	yes			yes						NO	NO	NO	NO		54.8	23	less	CONTROL	F	72	more	ctrl_41	*41-CONTROL-F	41	CONTROL	1	0	0	0	0		CONTROL_F		42.8	14.1	2.04	32	3	11.1		120	0.17511	0.114619
*42-CONTROL-M	yes				yes											NO	NO	NO	NO					CONTROL	M	39	less	ctrl_42	*42-CONTROL-M	42	CONTROL	1	0	0	0			CONTROL_M		38.1	14.4	4.36	33.6	0.4	7.1		116	0.148443	0.105082
10-CONTROL-M	yes			yes		yes		yes		yes						no	no	no	no	175	95	31	more	CONTROL	M	54	more	ctrl_10	10-CONTROL-M	10	CONTROL	1	0	0	0	1		CONTROL_M		52.7	13.8	13.11	33.2	0.1	4.6		117	0.334106	0.183555
11-CONTROL-F		yes			yes											no	no	no	no		70			CONTROL	F	41	less	ctrl_11	11-CONTROL-F	11	CONTROL	1	0	0	0			CONTROL_F		35.7	13	4.29	33.3	4	6.7		99	-0.005256	0.0195428
13-CONTROL-F		yes			yes			yes		yes						no	no	no	no	160	77.5	30.2734	more	CONTROL	F	42	less	ctrl_13	13-CONTROL-F	13	CONTROL	1	0	0	0	1		CONTROL_F		44.6	12.1	2.8	34.1	4.2	6.3		105	-0.0127008	0.0071138
14-CONTROL-M			yes													Yes	no	no	no	172	92.6	31.2		CONTROL	M	52	more	ctrl_14	14-CONTROL-M	14	CONTROL	1	0	0	0	1		CONTROL_M		45	12.8	3.36	35.1	1.8	7.5		107	0.141002	0.132376
15-CONTROL-F			yes													Yes	Yes	no	no	154	81	34.1542		CONTROL	F	52	more	ctrl_15	15-CONTROL-F	15	CONTROL	1	0	0	0	1		CONTROL_F		39.2	12.1	8.36	33.4	4.9	6.1		120	0.0626025	0.0936068
16-CONTROL-M	yes				yes		yes			yes						no	no	no	no	180	69	21.2963	less	CONTROL	M	39	less	ctrl_16	16-CONTROL-M	16	CONTROL	1	0	0	0	0		CONTROL_M		47.6	12.6	3.47	33.2	3.2	7.7		120	0.053597	0.0899752
17-CONTROL-F		yes				yes	yes		yes							no	Yes	no	no	163	57	21.4536	less	CONTROL	F	69	more	ctrl_17	17-CONTROL-F	17	CONTROL	1	0	0	0	0		CONTROL_F		41.3	12.8	2.89	32	1.6	9.5		104	0.381225	0.292447
19-CONTROL-F		yes			yes					yes						no	no	no	no					CONTROL	F	47	less	ctrl_19	19-CONTROL-F	19	CONTROL	1	0	0	0			CONTROL_F		43.3	11.9	3.67	33.5	1	5.4		110	0.0937106	0.120446
1-CONTROL-F			yes													Yes	Yes	no	no	160	60	23.4		CONTROL	F	69	more	smpl_20	1-MODERATE MAT-F	20	COVID	0	1	0	0	0	1	CONTROL_F	0.98	32.4	27	9.72	29.9	0	3.6		120	0.0132015	0.0305081
20-CONTROL-F		yes		yes		yes	yes		yes							no	Yes	no	no	165	70	25.7117	less	CONTROL	F	74	more	ctrl_20	20-CONTROL-F	20	CONTROL	1	0	0	0	0		CONTROL_F		43.2	12.8	4.69	31.9	1.3	8.5		117	0.00722484	0.0514093
21-CONTROL-M	yes			yes		yes		yes	yes							no	Yes	no	no	170	95	32.9	more	CONTROL	M	62	more	ctrl_21	21-CONTROL-M	21	CONTROL	1	0	0	0	1		CONTROL_M		48.5	13.9	5.9	32.6	1.3	5.7		110	0.0234812	0.189644
22-CONTROL-F		yes			yes											no	no	no	no	158	75.8	30.3637		CONTROL	F	24	less	ctrl_22	22-CONTROL-F	22	CONTROL	1	0	0	0	1		CONTROL_F		31.5	16.5	9.35	30.8	0.6	10.6		81	0.0899471	0.114844
23-CONTROL-F		yes			yes		yes									no	no	no	no	158	50	20	less	CONTROL	F	39	less	ctrl_23	23-CONTROL-F	23	CONTROL	1	0	0	0	0		CONTROL_F		41.3	12.5	3.66	33.2	2.8	6.8		116	-0.040244	0.00715298
24-CONTROL-F		yes				yes	yes			yes						no	no	no	no	159	60.7	24.0101	less	CONTROL	F	53	more	ctrl_24	24-CONTROL-F	24	CONTROL	1	0	0	0	0		CONTROL_F		40.4	12.2	2.02	32.9	27.2	5.4		119	0.141471	0.0961172
25-CONTROL-M			yes													Yes	Yes	no	no	164	80	29.7		CONTROL	M	65	more	ctrl_25	25-CONTROL-M	25	CONTROL	1	0	0	0	0		CONTROL_M		45.9	13.6	5.85	33.6	5.9	12		114	0.00923029	0.0243
26-CONTROL-F		yes		yes		yes	yes			yes						no	no	no	no	171	67	22.9	less	CONTROL	F	55	more	ctrl_26	26-CONTROL-F	26	CONTROL	1	0	0	0	0		CONTROL_F		41.1	14	2.19	31.9	2.9	8.8		115	0.0754008	0.118888
27-CONTROL-M	yes			yes			yes			yes						no	no	no	no	179	80	24.968	less	CONTROL	M	70	more	ctrl_27	27-CONTROL-M	27	CONTROL	1	0	0	0	0		CONTROL_M		49	13.2	4.64	34.1	1.1	7.2		97	0.0182323	0.0382547
28-CONTROL-M	yes				yes		yes			yes						NO	NO	No	NO	178	85	26.83	less	CONTROL	M	48	less	ctrl_28	28-CONTROL-M	28	CONTROL	1	0	0	0	0		CONTROL_M		52.3	12.9	4.22	31.4	1.1	6.5		95	0.0452682	0.0899792
29-CONTROL-F		yes		yes		yes				yes						NO	NO	NO	NO		72.1			CONTROL	F	54	more	ctrl_29	29-CONTROL-F	29	CONTROL	1	0	0	0			CONTROL_F		42.4	13	2.58	32.8	1.9	8.5		109	0.0048645	0.0521022
2-CONTROL-M	yes			yes					yes							no	Yes	no	no	165	78	28.6501		CONTROL	M	53	more	ctrl_2	2-CONTROL-M	2	CONTROL	1	0	0	0	0		CONTROL_M		44.7	12.5	4.56	34.7	1.9	8.8		24	0.558019	0.301613
30-CONTROL-F		yes			yes		yes			yes						NO	NO	NO	NO	162	57	21.72	less	CONTROL	F	42	less	ctrl_30	30-CONTROL-F	30	CONTROL	1	0	0	0	0		CONTROL_F		38.8	12.8	4.17	32.5	3.6	6.7		110	0.0383459	0.0607488
31-CONTROL-F		yes			yes		yes									NO	NO	NO	NO	160	62	24.22	less	CONTROL	F	39	less	ctrl_31	31-CONTROL-F	31	CONTROL	1	0	0	0	0		CONTROL_F		35.1	12.7	9.23	34.8	1.5	9.3		106	0.551065	0.301656
32-CONTROL-M	yes				yes					yes						NO	NO	NO	NO					CONTROL	M	41	less	ctrl_32	32-CONTROL-M	32	CONTROL	1	0	0	0			CONTROL_M		41.1	12.4	3.22	35	2.2	5		96	0.612471	0.29094
33-CONTROL-M				yes			yes		yes							NO	Yes	NO	NO	180	97	29.94	less	CONTROL	M	77	more	ctrl_33	33-CONTROL-M	33	CONTROL	1	0	0	0	0		CONTROL_M		47.2	14.1	2.26	31.6	5.5	9.3		120	0.41415	0.206616
34-CONTROL-M	yes			yes			yes			yes						NO	NO	NO	NO	179	82	25.59	less	CONTROL	M	64	more	ctrl_34	34-CONTROL-M	34	CONTROL	1	0	0	0	0		CONTROL_M		44.6	12.1	2.22	33.6	3.9	7.9		94	0.405988	0.199447
35-CONTROL-F		yes		yes		yes				yes						NO	no	NO	NO					CONTROL	F	55	more	ctrl_35	35-CONTROL-F	35	CONTROL	1	0	0	0			CONTROL_F		36.3	13.5	9.73	32.2	0.6	5.8		109	0.0325927	0.0451999
36-CONTROL-M	yes			yes			yes			yes						NO	NO	NO	NO	170	73	25.26	less	CONTROL	M	58	more	ctrl_36	36-CONTROL-M	36	CONTROL	1	0	0	0	0		CONTROL_M		45.4	12.2	5.04	31.9	4.2	7.9		86	0.375237	0.182078
37-CONTROL-M	yes			yes			yes			yes						NO	NO	NO	NO	169	74	25.91	less	CONTROL	M	60	more	ctrl_37	37-CONTROL-M	37	CONTROL	1	0	0	0	0		CONTROL_M		45	12.4	3.46	34.7	0.4	8.8		120	0.47668	0.237274
38-CONTROL-M	yes			yes		yes				yes						NO	NO	NO	NO					CONTROL	M	63	more	ctrl_38	38-CONTROL-M	38	CONTROL	1	0	0	0			CONTROL_M		43.2	14.6	5.55	33.3	1.2	7.2		104	0.465309	0.234762
39-CONTROL-F		yes		yes		yes				yes						NO	NO	NO	NO					CONTROL	F	57	more	ctrl_39	39-CONTROL-F	39	CONTROL	1	0	0	0			CONTROL_F		44.3	12.5	6.89	34.3	0.3	5.2		115	0.545519	0.271095
3-CONTROL-M	yes				yes		yes									no	no	no	no	187	90	25.7	less	CONTROL	M	19	less	ctrl_3	3-CONTROL-M	3	CONTROL	1	0	0	0	0		CONTROL_M		45.4	12.5	3.37	35	2.1	8		97	0.400283	0.205383
40-CONTROL-F		yes				yes				yes						NO	NO	NO	NO					CONTROL	F	50	more	ctrl_40	40-CONTROL-F	40	CONTROL	1	0	0	0			CONTROL_F		43.2	13.7	4.96	32.6	0.7	8		118	0.170446	0.116781
43-CONTROL-M	yes															NO	Yes	NO	NO					CONTROL	M	82	more	ctrl_43	43-CONTROL-M	43	CONTROL	1	0	0	0			CONTROL_M		39.3	14.4	1.89	30.5	2.3	8.6		81	-0.00863933	0.0262302
44-CONTROL-F		yes		yes		yes				yes						NO	NO	NO	NO					CONTROL	F	65	more	ctrl_44	44-CONTROL-F	44	CONTROL	1	0	0	0			CONTROL_F		42.7	13.2	3.76	33.5	4	9		120	0.212477	0.139162
45-CONTROL-F		yes		yes		yes	yes			yes						NO	NO	NO	NO	150	56	24.8889	less	CONTROL	F	77	more	ctrl_45	45-CONTROL-F	45	CONTROL	1	0	0	0	0		CONTROL_F		38.9	13.4	3.3	31.4	1.7	8.5		104	0.128403	0.107801
46-CONTROL-M	yes			yes		yes				yes						NO	NO	NO	NO					CONTROL	M	71	more	ctrl_46	46-CONTROL-M	46	CONTROL	1	0	0	0			CONTROL_M		37.1	16	5.38	30.7	7.7	9.6		82	0.165174	0.132204
47-CONTROL-F		yes				yes				yes						NO	NO	NO	NO					CONTROL	F	50	more	ctrl_47	47-CONTROL-F	47	CONTROL	1	0	0	0			CONTROL_F		39.4	13	2.15	32	3.5	9		113	0.187775	0.13243
48-CONTROL-M	yes			yes		yes		yes		yes						NO	NO	NO	NO	182	100	30.19		CONTROL	M	57	more	ctrl_48	48-CONTROL-M	48	CONTROL	1	0	0	0	1		CONTROL_M		44.1	13.1	3.3	33.3	2.1	7.4		117	0.3244	0.176209
49-CONTROL-M			yes													Pre DM	NO	NO	NO					CONTROL	M	58	more	ctrl_49	49-CONTROL-M	49	CONTROL	1	0	0	0			CONTROL_M		50.1	13.8	4.61	31.3	2.9	9.5		97	0.415615	0.212633
4-CONTROL-F		yes				yes	yes			yes						no	Yes	no	no	170	76	26.3	less	CONTROL	F	53	more	ctrl_4	4-CONTROL-F	4	CONTROL	1	0	0	0	0		CONTROL_F		42.7	13.6	5.14	32.8	1.9	10.2		117	0.258884	0.190492
50-CONTROL-F			yes													Yes	NO	NO	NO		84	37.3		CONTROL	F	75	more	ctrl_50	50-CONTROL-F	50	CONTROL	1	0	0	0	1		CONTROL_F		44.8	12.5	3.7	30.8	3.1	8.9	220	120	-0.00111909	0.0575541
51-CONTROL-F		yes			yes											NO	NO	NO	NO					CONTROL	F	38	less	ctrl_51	51-CONTROL-F	51	CONTROL	1	0	0	0			CONTROL_F		40.8	12.7	3.28	32.1	1.7	10.1		110	0.327407	0.205214
52-CONTROL-M	yes									yes						NO	NO	NO	NO					CONTROL	M	51	more	ctrl_52	52-CONTROL-M	52	CONTROL	1	0	0	0			CONTROL_M		51.4	13.7	6.13	33.7	1.6	7		119	0.475694	0.251695
53-CONTROL-M	yes				yes											NO	NO	NO	NO					CONTROL	M	23	less	ctrl_53	53-CONTROL-M	53	CONTROL	1	0	0	0			CONTROL_M		48.6	12.8	3.33	34.2	1.8	9.2		111	0.503475	0.289081
54-CONTROL-M	yes				yes											NO	NO	NO	NO					CONTROL	M	30	less	ctrl_54	54-CONTROL-M	54	CONTROL	1	0	0	0			CONTROL_M		47.6	13.1	3.33	33.8	1.9	8.3		115	0.3556	0.17078
55-CONTROL-M	yes			yes		yes				yes						NO	NO	NO	NO					CONTROL	M	59	more	ctrl_55	55-CONTROL-M	55	CONTROL	1	0	0	0			CONTROL_M		48.2	13.2	3.56	32.4	0.5	8.3		117	0.547481	0.264099
56-CONTROL-M	yes			yes		yes			yes							NO	Yes	NO	NO					CONTROL	M	65	more	ctrl_56	56-CONTROL-M	56	CONTROL	1	0	0	0			CONTROL_M		43.2	12.5	3.83	33.6	3.7	11.1			0.0443569	0.0412308
57-CONTROL-M	yes			yes		yes				yes						NO	NO	NO	NO					CONTROL	M	71	more	ctrl_57	57-CONTROL-M	57	CONTROL	1	0	0	0			CONTROL_M		46.4	13.1	4.43	34.9	1.8	8.6			-0.00442637	0.075881
58-CONTROL-M	yes			yes		yes				yes						NO	NO	NO	NO					CONTROL	M	60	more	ctrl_58	58-CONTROL-M	58	CONTROL	1	0	0	0			CONTROL_M		44.8	13.3	3.86	34.6	4.1	6		93	-0.0186164	0.027906
59-CONTROL-M	yes			yes		yes				yes						NO	NO	NO	NO					CONTROL	M	73	more	ctrl_59	59-CONTROL-M	59	CONTROL	1	0	0	0			CONTROL_M		40.6	12.3	3.47	34.7	2.6	10.6			-0.0892613	-0.0191282
5-CONTROL-M			yes							yes						Yes	Yes	no	no	169	109.2	38.2		CONTROL	M	63	more	ctrl_5	5-CONTROL-M	5	CONTROL	1	0	0	0	1		CONTROL_M		49.7	13.2	5.56	33.6	1.7	7.4		120	0.207828	0.228478
60-CONTROL-M			yes			yes										DM TIPO2.	Yes	NO	NO					CONTROL	M	75	more	ctrl_60	60-CONTROL-M	60	CONTROL	1	0	0	0			CONTROL_M		40.9	14.5	2.8	31.5	1.5	10.2			0.117353	0.0646674
61-CONTROL-M	yes			yes		yes	yes			yes						NO	NO	NO	NO	174	90	29.73	less	CONTROL	M	64	more	ctrl_61	61-CONTROL-M	61	CONTROL	1	0	0	0	0		CONTROL_M		48.5	12.9	6.83	32.4	1.7	5.5			-0.0160529	0.160404
62-CONTROL-M	yes			yes		yes				yes						NO	NO	NO	NO					CONTROL	M	60	more	ctrl_62	62-CONTROL-M	62	CONTROL	1	0	0	0			CONTROL_M		45.3	12.9	2.57	33.8	4.5	13.9			-0.00156903	-0.00619721
6-CONTROL-F		yes			yes			yes								no	no	no	no	164	91	33.5	more	CONTROL	F	33	less	ctrl_6	6-CONTROL-F	6	CONTROL	1	0	0	0	1		CONTROL_F		43	12.5	4.1	33.3	4.8	6.2		94	0.473532	0.235422
7-CONTROL-M			yes													Yes	Yes	no	no	170	81	28		CONTROL	M	76	more	ctrl_7	7-CONTROL-M	7	CONTROL	1	0	0	0	0		CONTROL_M		37.5	14.6	5.13	32.3	1.5	14.3		92	0.180462	0.144126
9-CONTROL-M			yes													Yes	no	no	no	184	91			CONTROL	M	51	more	ctrl_9	9-CONTROL-M	9	CONTROL	1	0	0	0	0		CONTROL_M		47.9	14.2	4.18	30.9	1.1	5.9		92	0.292578	0.174398
10-MODERATE-M	yes				yes					yes		yes			0.98	No	No	No	No					MODERATE	M	45	less	smpl_27	10-MODERATE-M	27	COVID	0	1	0	0		1	COVID_M	0.98	38.1	13.1	2.41	31	1.8	19.1			0.082539	0.0924086
11-MODERATE-F		yes		yes		yes				yes		yes			0.95	No	No	No	No		77			MODERATE	F	56	more	smpl_30	11-MODERATE-F	30	COVID	0	1	0	0		1	COVID_F	0.95	40.4	13.2	7.4	31.9	0.2	7.4	306	106	0.0135631	0.16406
12-MODERATE-M	yes					yes				yes					0.93-0.94	No	No	No	No		98	obese		MODERATE	M	71	more	smpl_40	12-MODERATE-M	40	COVID	0	1	0	0	1	0	COVID_M	0.93	42	13.5	5.67	32.9	0	5.7	459	86	0.0570798	0.137107
13-MODERATE-F		yes			yes			yes		yes					0.95	No	No	No	No			34	more	MODERATE	F	38	less	smpl_41	13-MODERATE-F	41	COVID	0	1	0	0	1	1	COVID_F	0.95	39.6	11.7	4.25	32.3	0	7.7	201	109	0.0831812	0.114808
14-MODERATE-M	yes				yes					yes		yes			0.95-0.96	No	No	No	No					MODERATE	M	42	less	smpl_43	14-MODERATE-M	43	COVID	0	1	0	0		1	COVID_M	0.95	44.3	12.4	3.47	35	0	8.5			0.003042	0.154573
16-MODERATE-M	yes									yes						No	No	No	No					MODERATE	M	51	more	smpl_49	16-MODERATE-M	49	COVID	0	1	0	0			COVID_M		45.6	12.2	3.84	35.1	0	6.1	358	107	0.0839637	0.249087
17-MODERATE-F			yes												0.97	Yes	Yes	No	No	159	81	32.4		MODERATE	F	51	more	smpl_51	17-MODERATE-F	51	COVID	0	1	0	0	1	1	COVID_F	0.97	40.7	11.7	1.27	34.4	0.7	9.8			0.0214263	0.268861
18-MODERATE-M									yes		yes		yes		0.98	No	Yes	Yes	No					MODERATE	M	83	more	smpl_53	18-MODERATE-M	53	COVID	0	1	0	1		1	COVID_M	0.98	32.3	13.4	2.54	33.1	1.2	5.6		93	-0.0284592	0.0289786
19-MODERATE-M	yes			yes		yes			yes			yes			0.94	No	Yes	No	No					MODERATE	M	71	more	smpl_56	19-MODERATE-M	56	COVID	0	1	0	0		0	COVID_M	0.94	39.2	12.2	5.34	32.7	1.8	9.8		89	0.0241514	0.0462777
1-MODERATE-F		yes			yes					yes		yes			0.97	No	No	No	No					MODERATE	F	46	less	smpl_11	1-MODERATE-F	11	COVID	0	1	0	0		1	COVID_F	0.97	41	12.3	2.33	32.2	1.9	6.3			0.0343769	0.125248
1-URGENCIAS-M															0.98	No	No	No	No					MODERATE	F	33	less	smpl_6	1-URGENCIAS-M	6	COVID	0	1	0	0		1	COVID_F	0.98	35.5	12.1	8.57	32.7	1.2	4.8		72	0.199389	0.174835
20-MODERATE-M	yes			yes		yes				yes		yes	yes		0.95	No	No	No	No					MODERATE	M	56	more	smpl_57	20-MODERATE-M	57	COVID	0	1	0	0		1	COVID_M	0.95	39.1	13.2	6.16	33.2	0.9	3.8	412	95	0.356036	0.190537
21-MODERATE-F			yes												0.96	Yes	No	No	No					MODERATE	F	75	more	smpl_58	21-MODERATE-F	58	COVID	0	1	0	0		1	COVID_F	0.96	36.6	16.8	0.99	31.4	0.5	8.9		101	0.1357	0.122161
22-MODERATE-F		yes		yes		yes				yes		yes			0.96	No	No	No	No	170	95	32.5		MODERATE	F	52	more	smpl_59	22-MODERATE-F	59	COVID	0	1	0	0	1	1	COVID_F	0.96	42.8	11.9	4.22	32.7	0	6.7	267	120	-0.00259275	0.0903648
23-MODERATE-F		yes				yes				yes		yes	yes		0.94	No	No	Yes	No					MODERATE	F	89	more	smpl_61	23-MODERATE-F	61	COVID	0	1	0	1		0	COVID_F	0.94	47	13.5	4.67	30.6	0	8.1		86	0.213991	0.148075
25-MODERATE-M	yes				yes					yes		yes			0.97	No	No	No	No					MODERATE	M	44	less	smpl_63	25-MODERATE-M	63	COVID	0	1	0	0		1	COVID_M	0.97	41.7	11.6	1.96	34.5	0.6	8.6	307	120	0.00281471	0.167556
26-MODERATE-F			yes												0.95	Yes	Yes	No	No		73.8	31.12		MODERATE	F	83	more	smpl_64	26-MODERATE-F	64	COVID	0	1	0	0	1	1	COVID_F	0.95	34.2	13.4	5.27	33.6	0.3	4		96	0.0270342	0.0475443
27-MODERATE-M	yes				yes		yes			yes		yes			0.98	No	No	No	No		73	26.18	less	MODERATE	M	46	less	smpl_65	27-MODERATE-M	65	COVID	0	1	0	0	0	1	COVID_M	0.98	33.4	10.9	5.2	31.7	0.1	4.5	325	87	0.0836764	0.0738758
28-MODERATE-M	yes				yes		yes		yes			yes			0.99	No	Yes	No	No				less	MODERATE	M	47	less	smpl_67	28-MODERATE-M	67	COVID	0	1	0	0		1	COVID_M	0.99	47.6	18.5	3.73	32.8	1.5	8.6	212	120	0.0946599	0.0673441
29-MODERATE-M	yes								yes			yes	yes		0.96	No	Yes	No	No		78	27		MODERATE	M	87	more	smpl_68	29-MODERATE-M	68	COVID	0	1	0	0	0	1	COVID_M	0.96	36.2	13.8	1.16	32.9	0.8	9.1		81	0.0825014	0.0932398
2-MODERATE-F			yes												>0.95	Yes	No	No	No			28.7		MODERATE	F	42	less	smpl_12	2-MODERATE-F	12	COVID	0	1	0	0	0	1	COVID_F	0.98	43.3	11.9	2.39	34.4	0	6.7	298	106	-0.00544538	0.0219361
30-MODERATE-F			yes			yes									0.91	Yes	Yes	No	No			28.52		MODERATE	F	75	more	smpl_73	30-MODERATE-F	73	COVID	0	1	0	0	0	0	COVID_F	0.91	43.2	11.9	6.35	34.7	0	14	365	89	0.18965	0.131634
31-MODERATE-M			yes												0.88	Yes	No	No	No		71	24.28		MODERATE	M	58	more	smpl_74	31-MODERATE-M	74	COVID	0	1	0	0	0	0	COVID_M	0.88	34.3	12.1	7.53	34.4	0.1	5.5	368		0.0169146	0.202561
32-MODERATE-M	yes			yes			yes			yes	yes				0.97	No	No	No	No	173	73.5	24.56	less	MODERATE	M	57	more	smpl_75	32-MODERATE-M	75	COVID	0	1	0	0	0	1	COVID_M	0.97	40.4	12.5	3.72	33.9	4.8	6.2	198	82	0.0335126	0.0931001
33-MODERATE-F		yes				yes		yes		yes		yes			0.95	No	No	No	No	153	83	35.46	more	MODERATE	F	50	more	smpl_76	33-MODERATE-F	76	COVID	0	1	0	0	1	1	COVID_F	0.95	41.5	12.5	5.23	33	1.6	8.8	366	88	0.036525	0.320938
35-MODERATE-M			yes												0.94	Yes	Yes	No	No					MODERATE	M	55	more	smpl_78	35-MODERATE-M	78	COVID	0	1	0	0		0	COVID_M	0.94	35	11.9	5.16	34.9	0	9.2	271	97	0.252738	0.184422
36-MODERATE-M	yes					yes	yes		yes			yes			0.94	No	Yes	No		189	105	29.3	less	MODERATE	M	52	more	smpl_79	36-MODERATE-M	79	COVID	0	1	0	0	0	0	COVID_M	0.94	38.5	12.6	4.87	33.8	0	6.7	322	87	0.0307353	0.0901645
37-MODERATE-M			yes												0.97	Yes	Yes	Yes	No	168	77	27.28		MODERATE	M	78	more	smpl_80	37-MODERATE-M	80	COVID	0	1	0	1	0	1	COVID_M	0.97	37.7	28	5.41	30.2	0	4.9	367	88	0.290319	0.177011
38-MODERATE-F			yes												0.88	Yes	Yes	Yes	No			27.41		MODERATE	F	74	more	smpl_81	38-MODERATE-F	81	COVID	0	1	0	1	0	0	COVID_F	0.88	27.3	15.2	7.63	31.5	0.1	2.9	394	96	0.00296848	0.0938692
39-MODERATE-F		yes		yes		yes		yes			yes		yes		0.88	No	Yes	No	No		102	44.15	more	MODERATE	F	73	more	smpl_82	39-MODERATE-F	82	COVID	0	1	0	0	1	0	COVID_F	0.88	39.4	13.1	5.14	32.7	0	5.4	335	89	-0.00292268	0.0347712
3-MODERATE-M	yes				yes					yes		yes			0.96	No	No	No	No					MODERATE	M	44	less	smpl_13	3-MODERATE-M	13	COVID	0	1	0	0		1	COVID_M	0.96	42.3	12.2	11.51	34.5	0.1	3		74	0.103124	0.0759685
40-MODERATE-M			yes												0.94	Yes	Yes	No	No		81.5	31.84		MODERATE	M	68	more	smpl_85	40-MODERATE-M	85	COVID	0	1	0	0	1	0	COVID_M	0.94	34.7	13.7	3.98	33.4	1	9.1			0.113767	0.121917
41-MODERATE-M	yes			yes		yes				yes		yes			0.97	No	No	No	No					MODERATE	M	63	more	smpl_87	41-MODERATE-M	87	COVID	0	1	0	0		1	COVID_M	0.97	41.5	14.7	2.36	33.7	0.2	6.2	526	75	0.00753338	0.0773683
42-MODERATE-M	yes						yes					yes			0.95	No	Yes	No	No		80	27.68	less	MODERATE	M	42	less	smpl_88	42-MODERATE-M	88	COVID	0	1	0	0	0	1	COVID_M	0.95	42.6	13.2	8.39	33.6	0	8	343	116	0.0152441	0.0315879
43-MODERATE-M			yes												0.96	Yes	Yes	No	No	170	114.4	39.59		MODERATE	M	66	more	smpl_93	43-MODERATE-M	93	COVID	0	1	0	0	1	1	COVID_M	0.96	46.4	12.8	4.83	33.2	0.5	9	266	120	0.0158452	0.0482767
44-MODERATE-M	yes			yes			yes			yes		yes			0.96	No	No	No	No		73	25.6	less	MODERATE	M	55	more	smpl_94	44-MODERATE-M	94	COVID	0	1	0	0	0	1	COVID_M	0.96	40.7	12.7	3.88	32.9	0.6	7.3			0.468801	0.260109
45-MODERATE-M	yes			yes		yes				yes	yes		yes		0.95	No	No	Yes	No					MODERATE	M	59	more	smpl_96	45-MODERATE-M	96	COVID	0	1	0	1		1	COVID_M	0.95	41.2	14.3	4.79	32.5	0	3.5	364	90	0.329615	0.20375
46-MODERATE-M	yes			yes		yes		yes	yes			yes			0.96	No	Yes	No	No		102	37.92	more	MODERATE	M	67	more	smpl_97	46-MODERATE-M	97	COVID	0	1	0	0	1	1	COVID_M	0.96	43.6	12.3	8.15	33.5	0	5	488	109	0.22557	0.150696
47-MODERATE-M	yes			yes		yes		yes	yes			yes				No	Yes	No	No	170	91	31.49	more	MODERATE	M	61	more	smpl_99	47-MODERATE-M	99	COVID	0	1	0	0	1		COVID_M		42.3	12.5	5.16	31.7	0.1	5.7	378	104	-0.00513576	0.0362357
48-MODERATE-F		yes		yes		yes	yes					yes			0.97	No	Yes	No	No			27.9	less	MODERATE	F	60	more	smpl_100	48-MODERATE-F	100	COVID	0	1	0	0	0	1	COVID_F	0.97	40	12.9	3.31	32.5	1.9	10.4	288	111	0.232255	0.163813
49-MODERATE-F		yes			yes					yes		yes			0.97	No	No	No	No	160	71	27.7344		MODERATE	F	44	less	smpl_101	49-MODERATE-F	101	COVID	0	1	0	0	0	1	COVID_F	0.97	35.8	12.5	3.69	33.8	0	5.6		92	0.0438685	0.0517499
4-MODERATE-M	yes				yes					yes					0.97	No	No	No	No					MODERATE	M	31	less	smpl_15	4-MODERATE-M	15	COVID	0	1	0	0		1	COVID_M	0.97	43.2	12.7	2.15	34	1.7	9.5	228	91	0.0837978	0.113518
50-MODERATE-M			yes												0.96	Yes	Yes	No	No	172	80	27.0416		MODERATE	M	63	more	smpl_102	50-MODERATE-M	102	COVID	0	1	0	0	0	1	COVID_M	0.96	33	15.1	2.72	32.1	3.2	14.2			0.114118	0.0885853
51-MODERATE-M	yes				yes					yes		yes			0.98	No	No	No	No					MODERATE	M	48	less	smpl_103	51-MODERATE-M	103	COVID	0	1	0	0		1	COVID_M	0.98	40.2	12.1	5.23	33.1	0.3	9.7	275	95	0.0207162	0.116473
52-MODERATE-M			yes												0.97	Yes	No	No	No			30.6		MODERATE	M	45	less	smpl_106	52-MODERATE-M	106	COVID	0	1	0	0	1	1	COVID_M	0.97	40.3	12	10.53	35.2	0.2	4.9	337	92	-0.0777434	-0.0473754
53-MODERATE-M	yes			yes		yes			yes			yes			0.98	No	Yes	No	No			30		MODERATE	M	60	more	smpl_107	53-MODERATE-M	107	COVID	0	1	0	0	1	1	COVID_M	0.98	40.9	11.7	4.73	33.7	0.3	7.7	234	92	0.00415072	0.0734672
54-MODERATE-F		yes		yes		yes	yes			yes		yes			0.97	No	No	No	No			18.2	less	MODERATE	F	66	more	smpl_109	54-MODERATE-F	109	COVID	0	1	0	0	0	1	COVID_F	0.97	35.4	13.1	9.39	32.5	0	6.8		70	0.200566	0.161136
55-MODERATE-M	yes					yes		yes	yes			yes			0.94	no	Yes	No	No			35	more	MODERATE	M	77	more	smpl_110	55-MODERATE-M	110	COVID	0	1	0	0	1	0	COVID_M	0.94	44.2	13.5	9.96	32.4	0	5.3		99	0.280474	0.169598
56-MODERATE-F		yes		yes		yes	yes			yes					0.93	No	no	No	No	164	72	26.7698	less	MODERATE	F	64	more	smpl_111	56-MODERATE-F	111	COVID	0	1	0	0	0	0	COVID_F	0.93	36.7	13.7	2.51	31.6	0	8.1	246	89	-0.0831173	0.00322485
57-MODERATE-F		yes			yes			yes		yes		yes			0.95-0.96	No	no	No	No			33.3	more	MODERATE	F	44	less	smpl_112	57-MODERATE-F	112	COVID	0	1	0	0	1	1	COVID_F	0.95	33.9	13.2	4.82	33	0.3	7	326	90	-0.0505582	0.0942164
58-MODERATE-F		yes		yes		yes	yes			yes					0.92-0.93	No	no	No	No			25.8	less	MODERATE	F	66	more	smpl_113	58-MODERATE-F	113	COVID	0	1	0	0	0	0	COVID_F	0.92	47.4	15.4	4.03	28.5	0	8.3	272	84	-0.0128219	0.102179
59-MODERATE-M	yes			yes		yes		yes		yes					0.96	No	No	No	No			34.4	more	MODERATE	M	71	more	smpl_115	59-MODERATE-M	115	COVID	0	1	0	0	1	1	COVID_M	0.96	44.5	11.8	9.7	34.6	0.7	9.2	455		0.00553076	0.114283
5-MODERATE-M	yes											yes			0.97	No	No	No	No					MODERATE	M	50	more	smpl_16	5-MODERATE-M	16	COVID	0	1	0	0		1	COVID_M	0.97	41.7	13.3	5.98	33.3	0	9.9	293	110	0.0514699	0.096308
60-MODERATE-F			yes												0.97	Yes	Yes	No	No			37.1		MODERATE	F	43	less	smpl_116	60-MODERATE-F	116	COVID	0	1	0	0	1	1	COVID_F	0.97	37.2	27.3	6.66	27.2	0.3	5.6	284	99	-0.0232769	0.163246
6-MODERATE-F		yes		yes		yes		yes		yes		yes			0.97	No	No	No	No			34	more	MODERATE	F	61	more	smpl_18	6-MODERATE-F	18	COVID	0	1	0	0	1	1	COVID_F	0.97	38.3	13.3	13.84	33.4	0.1	7.7		112	0.0357409	0.0873133
7-MODERATE-M	yes						yes			yes		yes			0.97	No	No	No	No	178	63.5	20	less	MODERATE	M	50	more	smpl_19	7-MODERATE-M	19	COVID	0	1	0	0	0	1	COVID_M	0.97	41.8	12	9.48	32.5	0.2	8	276	72	0.0250572	0.0588894
8-MODERATE-F		yes			yes					yes					0.96	No	No	No	No					MODERATE	F	38	less	smpl_21	8-MODERATE-F	21	COVID	0	1	0	0		1	COVID_F	0.96	40.5	12.7	1.55	31.6	0.6	4.9	215	120	0.0796151	0.0768249
9-MODERATE-M			yes												0.92	Yes	Yes	No	No		137	obese		MODERATE	M	46	less	smpl_24	9-MODERATE-M	24	COVID	0	1	0	0		0	COVID_M	0.92	42.2	13.3	2.36	34.4	0	5.2		105	0.0995142	0.0619469
10-SEVERE-F			yes												0.97	Yes	Yes	No	No		87			SEVERE	F	56	more	smpl_14	10-SEVERE-F	14	COVID	0	0	1	0		1	COVID_F	0.97	27.7	16.8	3.86	32.5	0.2	5.5	253	120	0.027421	0.017223
11-SEVERE-M	yes									yes					0.97	No	No	No	No					SEVERE	M	37	less	smpl_17	11-SEVERE-M	17	COVID	0	0	1	0		1	COVID_M	0.97	40.8	12	10.57	33.6	0	3.2	321	58	0.0577253	0.100477
12-SEVERE-F			yes												0.99	Yes	No	No	No	160	98	39		SEVERE	F	53	more	smpl_22	12-SEVERE-F	22	COVID	0	0	1	0	1	1	COVID_F	0.99	31.7	14.3	2.7	33.4	2.9	3.2	698	86	0.0385033	0.0503538
13-SEVERE-F			yes												0.95	Yes	Yes	No	No	160	68	26.5625		SEVERE	F	69	more	smpl_23	13-SEVERE-F	23	COVID	0	0	1	0	0	1	COVID_F	0.95	38.9	13.6	5.01	31.6	2.7	6.5		100	0.0320841	0.0764898
14-SEVERE-M			yes												0.98	Yes	Yes	No	No	177	78.5	25.0567		SEVERE	M	66	more	smpl_25	14-SEVERE-M	25	COVID	0	0	1	0	0	1	COVID_M	0.98	42.7	12.7	5.59	34.2	0.1	7.1	284	76	0.0610851	0.100005
15-SEVERE-F		yes			yes					yes	yes			yes		No	No	No	No					SEVERE	F	43	less	smpl_26	15-SEVERE-F	26	COVID	0	0	1	0			COVID_F		30.3	11.9	8.71	33.7	0.1	5.3	176	104	0.186119	0.235605
16-SEVERE-F		yes			yes			yes			yes				0.96	No	No	No	No			obese	more	SEVERE	F	46	less	smpl_28	16-SEVERE-F	28	COVID	0	0	1	0	1	1	COVID_F	0.96	34.7	12.3	2.14	31.1	0	7.6	625	115	0.0731179	0.0836129
17-SEVERE-F		yes			yes			yes			yes		yes		0.95	No	No	No	No			obese	more	SEVERE	F	49	less	smpl_29	17-SEVERE-F	29	COVID	0	0	1	0	1	1	COVID_F	0.95	35.5	13.6	14.52	30.4	0	3.7	437	105	0.0742771	0.170283
19-SEVERE-M	yes				yes								yes	yes		No	Yes	No	Yes					SEVERE	M	48	less	smpl_32	19-SEVERE-M	32	COVID	0	0	1	0			COVID_M		26.8	17.2	6.15	31.7	14.3	5.7	351	70	-0.0115226	0.0627809
1-SEVERE-F						yes	yes					yes			>0.95	No	No	Yes	No			denutrition	less	SEVERE	F	70	more	smpl_1	1-SEVERE-F	1	COVID	0	0	1	1	0	1	COVID_F	0.98	30.8	19.2	18.87	31.8	0.6	4			0.415667	0.228214
20-SEVERE-M			yes													Yes	No	No	No	160	75	29.2969		SEVERE	M	61	more	smpl_33	20-SEVERE-M	33	COVID	0	0	1	0	0		COVID_M		35.2	14.7	6.32	34.7	0.7	5	357	91	0.0006095	0.1268
21-SEVERE-M			yes												>0.95	Yes	No	No	No			obese		SEVERE	M	48	less	smpl_34	21-SEVERE-M	34	COVID	0	0	1	0	1	1	COVID_M	0.98	32.2	15.3	6.48	31.1	7	6.2		76	0.061528	0.275863
22-SEVERE-M	yes				yes						yes					No	No	No	No			obese		SEVERE	M	42	less	smpl_35	22-SEVERE-M	35	COVID	0	0	1	0	1		COVID_M		28.9	17.3	12.78	31.5	1.1	3.4	364	76	-0.0109901	0.0443125
23-SEVERE-M	yes									yes		yes	yes	yes	0.94-0.97	No	No	No	No					SEVERE	M	65	more	smpl_36	23-SEVERE-M	36	COVID	0	0	1	0		1	COVID_M	0.95	26.7	14.5	14.22	33	5.1	5.2	374	72	0.138374	0.151291
24-SEVERE-M	yes								yes		yes		yes	yes	0.99	No	Yes	No	No					SEVERE	M	65	more	smpl_37	24-SEVERE-M	37	COVID	0	0	1	0		1	COVID_M	0.99	27.9	16.6	7.16	31.9	8	9.3			-0.00581547	0.067226
25-SEVERE-M	yes				yes				yes				yes			No	Yes	Yes	No		70			SEVERE	M	50	more	smpl_38	25-SEVERE-M	38	COVID	0	0	1	1			COVID_M		25.4	17.1	12.43	31.1	0.1	1.8	370	62	0.0102682	0.133068
26-SEVERE-M	yes					yes					yes		yes		0.94	No	Yes	Yes	No					SEVERE	M	73	more	smpl_39	26-SEVERE-M	39	COVID	0	0	1	1		0	COVID_M	0.94	42.6	12.2	2.63	32.2	0	8.2		84	0.0604825	0.22405
27-SEVERE-M	yes			yes		yes				yes		yes	yes		0.95	No	No	Yes	No					SEVERE	M	65	more	smpl_42	27-SEVERE-M	42	COVID	0	0	1	1		1	COVID_M	0.95	37.5	16.4	5.86	32	0.2	1.9		78	-0.0129384	0.207522
28-SEVERE-M	yes				yes								yes	yes		No	Yes	No	Yes		85			SEVERE	M	44	less	smpl_45	28-SEVERE-M	45	COVID	0	0	1	0			COVID_M		26.5	17.2	7.82	33.2	24.3	5		96	-0.0586744	0.357279
29-SEVERE-M			yes													Yes	Yes	No	No					SEVERE	M	75	more	smpl_46	29-SEVERE-M	46	COVID	0	0	1	0			COVID_M		21.4	21.4	2.78	29.9	2.7	6.5		82	0.0101396	0.216032
2-SEVERE-F		yes				yes		yes				yes	yes	yes		No	Yes	Yes	Yes			obese	more	SEVERE	F	56	more	smpl_2	2-SEVERE-F	2	COVID	0	0	1	1	1		COVID_F		23	18.5	9.47	33.5	2.2	7.6		82	0.0371426	0.0770948
30-SEVERE-F															0.99	Yes	Yes	No	No					SEVERE	F	49	less	smpl_47	30-SEVERE-F	47	COVID	0	0	1	0		1	COVID_F	0.99	31.8	17	4.74	31.4	8.8	9.8		96	0.167272	0.181629
31-SEVERE-M	yes			yes		yes				yes			yes	yes		No	No	Yes	Yes					SEVERE	M	66	more	smpl_48	31-SEVERE-M	48	COVID	0	0	1	1			COVID_M		28.1	20.6	2.45	25.6	0	0.8	434	74	0.00289365	0.173998
32-SEVERE-M	yes			yes		yes				yes	yes		yes	yes	0.9	No	No	No	Yes					SEVERE	M	58	more	smpl_50	32-SEVERE-M	50	COVID	0	0	1	0		0	COVID_M	0.9	31.3	15.6	5.26	31.9	13.5	4		96	0.0429036	0.234292
33-SEVERE-M	yes					yes				yes		yes			0.95	No	No	No	No					SEVERE	M	51	more	smpl_52	33-SEVERE-M	52	COVID	0	0	1	0		1	COVID_M	0.95	40.9	13.2	12.02	31.8	0	2.2	418	101	0.0708308	0.659338
34-SEVERE-M	yes				yes			yes				yes		yes	0.96	No	Yes	No	No	165.8	107.8	39.22	more	SEVERE	M	47	less	smpl_54	34-SEVERE-M	54	COVID	0	0	1	0	1	1	COVID_M	0.96	31.6	15.8	10.71	31	0	6.8			-0.00588863	0.0553667
35-SEVERE-M			yes												0.96	Yes	Yes	No	No	162	116	44.2		SEVERE	M	69	more	smpl_55	35-SEVERE-M	55	COVID	0	0	1	0	1	1	COVID_M	0.96	36.1	15.4	7.05	30.5	0.4	8.1	324	96	0.0897216	0.0987763
36-SEVERE-M	yes			yes		yes			yes			yes	yes	yes	0.98	No	Yes	Yes	Yes		82			SEVERE	M	68	more	smpl_60	36-SEVERE-M	60	COVID	0	0	1	1		1	COVID_M	0.98	37.9	12.8	7.33	31.7	0	5	243	95	-0.0347045	0.0215703
37-SEVERE-M	yes			yes		yes				yes	yes		yes	yes	0.87	No	No	Yes	Yes					SEVERE	M	61	more	smpl_66	37-SEVERE-M	66	COVID	0	0	1	1		0	COVID_M	0.87	27.8	18	1.54	31.3	3.4	8.1	909	67	0.0122005	0.0621805
38-SEVERE-F		yes		yes		yes				yes		yes	yes	yes	1	No	No	No	No	164	80	30		SEVERE	F	63	more	smpl_69	38-SEVERE-F	69	COVID	0	0	1	0	0	1	COVID_F	1	37.6	13.7	6.04	31.9	0	4	321	101	-0.00765948	0.264908
3-SEVERE-F		yes		yes		yes				yes	yes			yes		No	No	No	Yes					SEVERE	F	52	more	smpl_3	3-SEVERE-F	3	COVID	0	0	1	0			COVID_F		28.7	15.5	11.81	32.4	0.4	5	381	77	0.464462	0.221545
40-SEVERE-M	yes			yes		yes				yes	yes		yes	yes	0.85	No	No	Yes	Yes					SEVERE	M	60	more	smpl_71	40-SEVERE-M	71	COVID	0	0	1	1		0	COVID_M	0.85	30.2	15.2	7.31	32.5	11	7.5		92	0.0297385	0.0519118
41-SEVERE-M	yes			yes		yes		yes	yes			yes	yes		0.89	No	Yes	No	No		90	34.72	more	SEVERE	M	63	more	smpl_72	41-SEVERE-M	72	COVID	0	0	1	0	1	0	COVID_M	0.89	42.4	13.2	5.75	32.3	0	4.6	659	120	-0.0121532	0.0375963
42-SEVERE-F		yes		yes		yes	yes		yes			yes		yes	0.98	No	Yes	No	No	167	71	25.46	less	SEVERE	F	55	more	smpl_83	42-SEVERE-F	83	COVID	0	0	1	0	0	1	COVID_F	0.98	29.7	13.2	4.33	32.7	0	2		103	0.0141771	0.0754291
43-SEVERE-M	yes				yes							yes	yes	yes	0.94	No	Yes	Yes	No					SEVERE	M	45	less	smpl_84	43-SEVERE-M	84	COVID	0	0	1	1		0	COVID_M	0.94	34.1	15.2	13.68	31.7	0.1	3.3	684	113	0.250484	0.149576
44-SEVERE-M	yes					yes					yes		yes	yes	0.97	No	No	Yes	No					SEVERE	M	70	more	smpl_86	44-SEVERE-M	86	COVID	0	0	1	1		1	COVID_M	0.97	27.5	16.8	9.64	30.9	0	6.4	382	109	0.0689242	0.160348
45-SEVERE-F		yes			yes		yes			yes					0.98	No	No	No	No	105	67	29.7	less	SEVERE	F	38	less	smpl_89	45-SEVERE-F	89	COVID	0	0	1	0	0	1	COVID_F	0.98	35.8	13.2	4.4	33.2	0	8	253	109	0.230183	0.159548
46-SEVERE-M	yes			yes		yes	yes			yes	yes				0.94	No	No	No	No	175	85	27.76		SEVERE	M	54	more	smpl_90	46-SEVERE-M	90	COVID	0	0	1	0	0	0	COVID_M	0.94	40.3	13.2	5.48	32.8	0.3	5.9	377	96	0.205323	0.152109
47-SEVERE-F			yes												0.98	Yes	Yes	Yes	No					SEVERE	F	70	more	smpl_91	47-SEVERE-F	91	COVID	0	0	1	1		1	COVID_F	0.98	33.9	14.6	15.04	31.6	0.5	5.2	380	106	0.0745157	0.124152
48-SEVERE-M			yes												0.93	Yes	Yes	No	No	163.5	94.7	35.43		SEVERE	M	44	less	smpl_92	48-SEVERE-M	92	COVID	0	0	1	0	1	0	COVID_M	0.93	37.8	13.6	6.81	29.6	0.1	5.4	288	111	0.147738	0.104879
49-SEVERE-F			yes												0.93	Yes	Yes	Yes	No					SEVERE	F	51	more	smpl_95	49-SEVERE-F	95	COVID	0	0	1	1		0	COVID_F	0.93	36.5	15.9	3.78	30.4	0.7	2.2	389	81	0.231066	0.146448
4-SEVERE-M	yes						yes									No	No	No	No			denutrition	less	SEVERE	M	22	less	smpl_4	4-SEVERE-M	4	COVID	0	0	1	0	0		COVID_M		23	16.9	1.63	33.5	1.4	2.9		50	0.334579	0.235567
50-SEVERE-M	yes			yes						yes	yes				0.98	No	No	No	No					SEVERE	M	57	more	smpl_98	50-SEVERE-M	98	COVID	0	0	1	0		1	COVID_M	0.98	36.5	12.9	11.98	29.9	1.2	5.8		88	0.161249	0.289423
51-SEVERE-F		yes		yes		yes	yes			yes	yes				0.95	No	No	No	No			23.8	less	SEVERE	F	62	more	smpl_104	51-SEVERE-F	104	COVID	0	0	1	0	0	1	COVID_F	0.95	31.8	13.9	8.04	32.7	0	10.6		92	0.00672259	0.162612
52-SEVERE-F		yes			yes										0.98	No	No	No	No			35.2		SEVERE	F	22	less	smpl_105	52-SEVERE-F	105	COVID	0	0	1	0	1	1	COVID_F	0.98	37.8	12.5	4.98	32.8	0.7	7.7	228	106	0.0129814	0.12339
53-SEVERE-F		yes		yes		yes			yes		yes		yes		0.92-0.96	No	Yes	Yes	No	148	83	37.8926		SEVERE	F	73	more	smpl_108	53-SEVERE-F	108	COVID	0	0	1	1	1	0	COVID_F	0.94	29.2	17.2	6.4	30.5	4.8	7.2		78	-0.0373311	0.0597314
54-SEVERE-F		yes				yes		yes	yes				yes	yes	changing	NO	Yes	No	Yes			46.2	more	SEVERE	F	53	more	smpl_114	54-SEVERE-F	114	COVID	0	0	1	0	1		COVID_F		29.7	19.9	10.22	29.3	1.4	2.2	404	103	0.171614	0.204059
55-SEVERE-F		yes		yes		yes			yes		yes		yes			No	Yes	Yes	No		63			SEVERE	F	65	more	smpl_117	55-SEVERE-F	117	COVID	0	0	1	1			COVID_F		38	17.7	18.63	30.8	0	3.7	391	70	0.0415566	0.257914
56-SEVERE-F			yes												0.94	Yes	no	No	No					SEVERE	F	74	more	smpl_118	56-SEVERE-F	118	COVID	0	0	1	0		0	COVID_F	0.94	38.5	13.2	7.31	30.6	0	4.3	321	106	0.416524	0.241708
57-SEVERE-F		yes		yes		yes			yes		yes		yes		0.98	No	Yes	No	No			35.4		SEVERE	F	65	more	smpl_119	57-SEVERE-F	119	COVID	0	0	1	0	1	1	COVID_F	0.98	31.7	15	12.99	30.3	1.9	5.6	332	112	-0.0162775	0.0916072
58-SEVERE-F		yes				yes		yes		yes	yes		yes		0.97	No	no	Yes	No	167	99	35.4979	more	SEVERE	F	50	more	smpl_120	58-SEVERE-F	120	COVID	0	0	1	1	1	1	COVID_F	0.97	38.5	13.3	5.18	31.7	0	4.1	332	82	0.00513368	0.139149
59-SEVERE-F		yes		yes		yes				yes					0.96	no	no	no	no				more	SEVERE	F	62	more	smpl_121	59-SEVERE-F	121	COVID	0	0	1	0		1	COVID_F	0.96	30.7	15.7	8.07	30	0.7	6.4	313	108	0.00034679	0.118666
5-SEVERE-M	yes			yes		yes				yes	yes		yes	yes		No	No	No	No					SEVERE	M	59	more	smpl_5	5-SEVERE-M	5	COVID	0	0	1	0			COVID_M		38	15.4	4.19	31.8	2.3	7.4		37	0.34999	0.203657
6-SEVERE-M	yes			yes		yes				yes	yes		yes	yes		No	No	No	No					SEVERE	M	56	more	smpl_7	6-SEVERE-M	7	COVID	0	0	1	0			COVID_M		29.9	19	11.5	31.1	15.3	6.9			0.10252	0.0993129
7-SEVERE-M			yes												0.93-0.94	Yes	No	No	No			obese		SEVERE	M	70	more	smpl_8	7-SEVERE-M	8	COVID	0	0	1	0	1	0	COVID_M	0.93	31.8	16.6	2.04	30.8	1.9	14.8		74	0.0408488	0.0685709
8-SEVERE-M	yes			yes		yes			yes			yes	yes			No	Yes	No	No					SEVERE	M	64	more	smpl_9	8-SEVERE-M	9	COVID	0	0	1	0			COVID_M		32.5	14	6.8	32	6.4	6.8		79	0.0135459	0.0515422
9-SEVERE-M	yes					yes					yes					No	No	No	No			obese		SEVERE	M	55	more	smpl_10	9-SEVERE-M	10	COVID	0	0	1	0	1		COVID_M		22.2	15.1	8.89	32.4	0.7	7		60	0.0401407	0.133537
[truncated: 310 more columns]
