# Supplementary material for: Sex-Dependent Metabolic Alterations in Red Blood Cells During COVID-19
Source: Biology (Basel). 2026 Mar 5;15(5):422. doi: 10.3390/biology15050422 (PMC12985284; doi:10.3390/biology15050422)
Supplement: Supplementary file 1 [file biology-15-00422-s001.zip › Supplementary Table S10.csv]

Compound	Test Used	p-value_ECMO	Positive Mean	Negative Mean	Positive Std	Negative Std
GSSG_2956	t-test	0.007473487	5.291784081	3.886188856	1.192906147	0.732018689
Ornithine_3054	t-test	0.009639546	4.268990272	5.433627577	0.757828464	0.939038462
GSH_2991	t-test	0.025918529	2.466713674	1.856442625	0.560279221	0.50487227
Glycerol_d_3643	Mann-Whitney U test	0.031209013	1.556474413	1.122287054	0.696885733	0.257871405
Choline_3204	Mann-Whitney U test	0.037635314	5.170162656	11.60651013	1.676285841	7.925269446
