# Supplementary material for: Sex-Dependent Metabolic Alterations in Red Blood Cells During COVID-19
Source: Biology (Basel). 2026 Mar 5;15(5):422. doi: 10.3390/biology15050422 (PMC12985284; doi:10.3390/biology15050422)
Supplement: Supplementary file 1 [file biology-15-00422-s001.zip › Supplementary Table S11.csv]

Compound	Test Used	p-value_EXITUS	Positive Mean	Negative Mean	Positive Std	Negative Std	FDR-Adjusted P-Value
Lysine_2001	Mann-Whitney U test	0.012199755	4.06545978	3.387436546	0.926904539	0.419166389	0.966220618
Phosphocreatine_3045	Mann-Whitney U test	0.020456471	4.372934183	5.701877525	1.312044686	1.80725594	1
Ascorbate_3761	Mann-Whitney U test	0.022597042	6.319391549	8.187472243	1.413384809	2.303760111	1
