# Supplementary material for: Sex-Dependent Metabolic Alterations in Red Blood Cells During COVID-19
Source: Biology (Basel). 2026 Mar 5;15(5):422. doi: 10.3390/biology15050422 (PMC12985284; doi:10.3390/biology15050422)
Supplement: Supplementary file 1 [file biology-15-00422-s001.zip › Supplementary Table S3.xlsx]

## Sheet: HeatmapOrig
Comparison CONTROL MODERATE FEMALE							Comparison CONTROL SEVERE FEMALE							Comparison MODERATE SEVERE FEMALE							Comparison CONTROL MODERATE MALE							Comparison CONTROL SEVERE MALE							Comparison MODERATE SEVERE MALE
Compound	p-value	Positive Mean	Negative Mean	Positive Std	Negative Std		Compound	p-value	Positive Mean	Negative Mean	Positive Std	Negative Std		Compound	p-value	Positive Mean	Negative Mean	Positive Std	Negative Std		Compound	p-value	Positive Mean	Negative Mean	Positive Std	Negative Std	Compound	p-value	Positive Mean	Negative Mean	Positive Std	Negative Std	Compound	p-value	Positive Mean	Negative Mean	Positive Std	Negative Std	FDR-Adjusted P-Value
2_3BPG_4056	0.488346	36.299	33.8401	10.5658	10.1769		2_3BPG_4056	0.0120906	36.299	27.6827	10.5658	8.24658		2_3BPG_4056	0.0786568	33.8401	27.6827	10.1769	8.24658		2_3BPG_4056	0.627927	34.9997	36.3824	8.32498	11.4758	2_3BPG_4056	0.131165	34.9997	30.8124	8.32498	10.8074	2_3BPG_4056	0.0833803	36.3824	30.8124	11.4758	10.8074	0.299411
2_methylglutarate_isobutyrate_1064	0.625668	0.671243	0.439421	0.529705	0.236315		2_methylglutarate_isobutyrate_1064	0.450895	0.671243	0.482517	0.529705	0.418658		2_methylglutarate_isobutyrate_1064	0.35581	0.439421	0.482517	0.236315	0.418658		2_methylglutarate_isobutyrate_1064	0.00496597	0.956709	0.515895	0.57132	0.352687	2_methylglutarate_isobutyrate_1064	0.000280377	0.956709	0.391285	0.57132	0.268806	2_methylglutarate_isobutyrate_1064	0.167052	0.515895	0.391285	0.352687	0.268806	0.441451
3_hydroxybutyrate_d_1057	0.43334	0.716483	0.494582	0.521429	0.242783		3_hydroxybutyrate_d_1057	0.321955	0.716483	0.529562	0.521429	0.412237		3_hydroxybutyrate_d_1057	0.46238	0.494582	0.529562	0.242783	0.412237		3_hydroxybutyrate_d_1057	0.0033104	1.0111	0.551686	0.555224	0.344363	3_hydroxybutyrate_d_1057	0.000116965	1.0111	0.430253	0.555224	0.264054	3_hydroxybutyrate_d_1057	0.126475	0.551686	0.430253	0.344363	0.264054	0.384291
3_methyladipate _086	0.267555	7.71344	5.67983	4.54756	2.60937		3_methyladipate _086	0.188285	7.71344	5.89652	4.54756	3.91473		3_methyladipate _086	0.895055	5.67983	5.89652	2.60937	3.91473		3_methyladipate _086	0.0101312	10.1677	6.32585	5.45642	3.91216	3_methyladipate _086	0.00588126	10.1677	5.77238	5.45642	2.75406	3_methyladipate _086	0.87638	6.32585	5.77238	3.91216	2.75406	0.951017
3-methylxanthine_d_7984	0.169193	0.0629175	0.04758	0.0635791	0.064413		3-methylxanthine_d_7984	0.0159701	0.0629175	0.0218751	0.0635791	0.018949		3-methylxanthine_d_7984	0.5591	0.04758	0.0218751	0.064413	0.018949		3-methylxanthine_d_7984	0.00351111	0.096338	0.0387879	0.087764	0.0501507	3-methylxanthine_d_7984	0.00442951	0.096338	0.0365475	0.087764	0.0345698	3-methylxanthine_d_7984	0.693968	0.0387879	0.0365475	0.0501507	0.0345698	0.878582
Acetate_1915	0.169193	3.08697	3.31308	1.0164	0.949687		Acetate_1915	0.267555	3.08697	3.36792	1.0164	0.932885		Acetate_1915	0.865325	3.31308	3.36792	0.949687	0.932885		Acetate_1915	0.890826	4.01683	3.5993	3.40714	0.86464	Acetate_1915	0.00149704	4.01683	2.85014	3.40714	0.704211	Acetate_1915	0.00095532	3.5993	2.85014	0.86464	0.704211	0.0188676
Alanine_1472	0.198407	18.4042	20.646	2.36038	5.43908		Alanine_1472	0.0428422	18.4042	22.7708	2.36038	6.58168		Alanine_1472	0.342844	20.646	22.7708	5.43908	6.58168		Alanine_1472	0.190692	19.672	22.3009	4.41593	6.67679	Alanine_1472	0.167052	19.672	18.3638	4.41593	5.87902	Alanine_1472	0.0145573	22.3009	18.3638	6.67679	5.87902	0.0974599
Betaine_3264	0.0428422	15.4414	20.4404	7.32904	8.52328		Betaine_3264	0.179179	15.4414	18.7874	7.32904	7.10415		Betaine_3264	0.56824	20.4404	18.7874	8.52328	7.10415		Betaine_3264	0.0140798	14.2271	19.5269	7.48794	7.23826	Betaine_3264	0.00938074	14.2271	20.0128	7.48794	7.65064	Betaine_3264	0.81852	19.5269	20.0128	7.23826	7.65064	0.929671
Citrulline_ov_3143	0.0010726	1.73138	1.42309	0.276082	0.227467		Citrulline_ov_3143	0.0345202	1.73138	1.54516	0.276082	0.27501		Citrulline_ov_3143	0.19527	1.42309	1.54516	0.227467	0.27501		Citrulline_ov_3143	0.000837883	1.94444	1.60031	0.454694	0.235985	Citrulline_ov_3143	0.00657321	1.94444	2.18573	0.454694	2.65699	Citrulline_ov_3143	0.963507	1.60031	2.18573	0.235985	2.65699	0.993695
Creatine_3035	0.917582	23.6914	27.6318	9.80932	17.3247		Creatine_3035	0.0454155	23.6914	30.6809	9.80932	10.2321		Creatine_3035	0.0935118	27.6318	30.6809	17.3247	10.2321		Creatine_3035	0.196488	21.0656	23.6354	6.83317	7.04621	Creatine_3035	0.0186877	21.0656	37.4442	6.83317	25.135	Creatine_3035	0.135818	23.6354	37.4442	7.04621	25.135	0.404123
Ethanol_1173	0.107109	4.05722	2.81081	3.19021	2.23676		Ethanol_1173	0.0785513	4.05722	2.37694	3.19021	1.47388		Ethanol_1173	0.637561	2.81081	2.37694	2.23676	1.47388		Ethanol_1173	0.00123721	2.80449	2.00575	0.836201	1.39001	Ethanol_1173	0.0431473	2.80449	2.89041	0.836201	3.02852	Ethanol_1173	0.481062	2.00575	2.89041	1.39001	3.02852	0.760764
Glutamate_2331	0.824515	10.4398	10.4623	2.71566	2.1234		Glutamate_2331	0.0891266	10.4398	11.9381	2.71566	2.79745		Glutamate_2331	0.114082	10.4623	11.9381	2.1234	2.79745		Glutamate_2331	0.276189	9.80512	10.3644	1.91644	2.36054	Glutamate_2331	0.047069	9.80512	11.8278	1.91644	3.82264	Glutamate_2331	0.161501	10.3644	11.8278	2.36054	3.82264	0.436938
Glutamine_2435	0.011476	17.0222	21.4985	2.91825	5.08394		Glutamine_2435	0.0785513	17.0222	20.7964	2.91825	6.94963		Glutamine_2435	0.754331	21.4985	20.7964	5.08394	6.94963		Glutamine_2435	0.0988179	16.7458	18.8429	4.16877	4.6353	Glutamine_2435	0.54195	16.7458	17.6094	4.16877	5.66243	Glutamine_2435	0.403339	18.8429	17.6094	4.6353	5.66243	0.692552
Glycine_3553	0.120616	11.0473	13.35	2.62632	4.55621		Glycine_3553	0.076229	11.0473	12.7704	2.62632	3.01441		Glycine_3553	0.984965	13.35	12.7704	4.55621	3.01441		Glycine_3553	0.0387532	9.85879	11.82	3.24879	3.28409	Glycine_3553	0.00394611	9.85879	12.6256	3.24879	3.37004	Glycine_3553	0.396024	11.82	12.6256	3.28409	3.37004	0.692552
GPC_ov_3227	0.561367	9.60992	10.2244	2.9725	3.27847		GPC_ov_3227	0.342879	9.60992	10.4835	2.9725	2.25129		GPC_ov_3227	0.748699	10.2244	10.4835	3.27847	2.25129		GPC_ov_3227	0.252696	9.32834	9.93441	3.63854	2.63536	GPC_ov_3227	0.00131879	9.32834	15.4853	3.63854	8.39518	GPC_ov_3227	0.00496597	9.93441	15.4853	2.63536	8.39518	0.062815
GSH_2991	0.00284195	2.57621	2.10927	0.428003	0.437016		GSH_2991	0.0077055	2.57621	2.12778	0.428003	0.523531		GSH_2991	0.916975	2.10927	2.12778	0.437016	0.523531		GSH_2991	0.0559856	2.5615	2.26965	0.629537	0.399895	GSH_2991	0.00587475	2.5615	2.07754	0.629537	0.557387	GSH_2991	0.16764	2.26965	2.07754	0.399895	0.557387	0.441451
GSSG_3769	0.44034	17.2651	18.1378	3.4299	3.14566		GSSG_3769	0.253134	17.2651	18.5917	3.4299	3.31903		GSSG_3769	0.703388	18.1378	18.5917	3.14566	3.31903		GSSG_3769	0.0153123	14.6045	17.5136	3.91684	3.67856	GSSG_3769	0.038834	14.6045	16.9642	3.91684	3.94708	GSSG_3769	0.819052	17.5136	16.9642	3.67856	3.94708	0.929671
Histidine_7073	0.0165657	1.46435	1.12287	0.474436	0.274175		Histidine_7073	0.0151398	1.46435	1.09619	0.474436	0.353027		Histidine_7073	0.417761	1.12287	1.09619	0.274175	0.353027		Histidine_7073	0.00351111	1.75403	1.30031	0.559775	0.360182	Histidine_7073	3.5e-06	1.75403	0.965809	0.559775	0.326345	Histidine_7073	0.00117869	1.30031	0.965809	0.360182	0.326345	0.0211628
Homocysteine_d_3861	0.00221306	5.54561	6.84973	1.0057	1.23963		Homocysteine_d_3861	7.4926e-06	5.54561	10.1291	1.0057	4.74878		Homocysteine_d_3861	0.0121998	6.84973	10.1291	1.23963	4.74878		Homocysteine_d_3861	1.17e-05	5.51544	7.72706	0.767021	2.06147	Homocysteine_d_3861	1.06e-07	5.51544	9.9701	0.767021	4.94524	Homocysteine_d_3861	0.109298	7.72706	9.9701	2.06147	4.94524	0.353876
IMP_8573	0.865904	0.327623	0.332501	0.091306	0.0753537		IMP_8573	0.0254186	0.327623	0.407363	0.091306	0.113614		IMP_8573	0.0417819	0.332501	0.407363	0.0753537	0.113614		IMP_8573	0.366034	0.331526	0.357514	0.0892063	0.11105	IMP_8573	0.219808	0.331526	0.377415	0.0892063	0.161669	IMP_8573	0.614148	0.357514	0.377415	0.11105	0.161669	0.843996
Isoleucine_1007	0.564257	2.71941	2.08879	1.92992	1.09196		Isoleucine_1007	0.43334	2.71941	2.14897	1.92992	1.55669		Isoleucine_1007	0.509539	2.08879	2.14897	1.09196	1.55669		Isoleucine_1007	0.00245489	4.01108	2.26442	2.16785	1.36048	Isoleucine_1007	6.44e-06	4.01108	1.56932	2.16785	1.00707	Isoleucine_1007	0.0153123	2.26442	1.56932	1.36048	1.00707	0.108006
Lactate_4104	0.43334	7.15616	7.97596	1.29478	2.05999		Lactate_4104	0.584869	7.15616	7.47005	1.29478	2.11008		Lactate_4104	0.511484	7.97596	7.47005	2.05999	2.11008		Lactate_4104	0.145685	8.09078	7.0762	2.76327	1.79085	Lactate_4104	0.0169263	8.09078	6.57513	2.76327	1.64068	Lactate_4104	0.216708	7.0762	6.57513	1.79085	1.64068	0.509521
Leucine_0951	0.698076	6.54145	6.85502	2.40352	2.33649		Leucine_0951	0.689793	6.54145	6.18637	2.40352	2.03743		Leucine_0951	0.410115	6.85502	6.18637	2.33649	2.03743		Leucine_0951	0.0377845	8.59433	6.83469	2.92268	2.17287	Leucine_0951	7.65e-06	8.59433	4.791	2.92268	1.70656	Leucine_0951	0.000600312	6.83469	4.791	2.17287	1.70656	0.0131735
Lysine_17	0.917582	13.5501	12.3547	4.56015	2.82284		Lysine_17	0.604878	13.5501	12.6395	4.56015	3.29902		Lysine_17	0.801209	12.3547	12.6395	2.82284	3.29902		Lysine_17	0.245184	16.0203	14.0124	4.72352	2.74012	Lysine_17	0.000148169	16.0203	11.2073	4.72352	3.46663	Lysine_17	0.0025728	14.0124	11.2073	2.74012	3.46663	0.0376391
Malonate_312	0.00041073	1.2676	1.00674	0.221392	0.207146		Malonate_312	0.195737	1.2676	1.16286	0.221392	0.25334		Malonate_312	0.0522608	1.00674	1.16286	0.207146	0.25334		Malonate_312	0.0033104	1.37015	1.134	0.292887	0.254678	Malonate_312	0.833306	1.37015	1.50888	0.292887	0.767005	Malonate_312	0.0450722	1.134	1.50888	0.254678	0.767005	0.22825
Methanol_335	0.0528006	24.7329	31.6717	35.2183	21.2559		Methanol_335	0.037126	24.7329	29.4531	35.2183	18.1572		Methanol_335	0.76069	31.6717	29.4531	21.2559	18.1572		Methanol_335	0.023809	21.5528	37.413	25.478	32.067	Methanol_335	0.0329996	21.5528	34.2284	25.478	28.2357	Methanol_335	0.978099	37.413	34.2284	32.067	28.2357	0.998319
NAD_9335	0.278101	0.548127	0.631866	0.253346	0.179609		NAD_9335	0.293911	0.548127	0.647662	0.253346	0.211586		NAD_9335	0.827023	0.631866	0.647662	0.179609	0.211586		NAD_9335	0.0165256	0.476462	0.635852	0.237211	0.216669	NAD_9335	0.0257143	0.476462	0.601635	0.237211	0.133551	NAD_9335	0.504571	0.635852	0.601635	0.216669	0.133551	0.771882
NADP_881	0.00552765	0.148067	0.094464	0.0566755	0.0495537		NADP_881	0.0006726	0.148067	0.0882361	0.0566755	0.0311274		NADP_881	0.683135	0.094464	0.0882361	0.0495537	0.0311274		NADP_881	0.00818064	0.172456	0.122597	0.067443	0.0502891	NADP_881	1.94e-05	0.172456	0.0889591	0.067443	0.0572063	NADP_881	0.0318466	0.122597	0.0889591	0.0502891	0.0572063	0.174714
Nucleotides_6031	0.381937	0.709861	0.791037	0.315455	0.196096		Nucleotides_6031	0.539594	0.709861	0.769263	0.315455	0.234306		Nucleotides_6031	0.784434	0.791037	0.769263	0.196096	0.234306		Nucleotides_6031	0.00443342	0.58271	0.811126	0.304088	0.233126	Nucleotides_6031	0.0243085	0.58271	0.744394	0.304088	0.169339	Nucleotides_6031	0.252369	0.811126	0.744394	0.233126	0.169339	0.539541
Ornithine_3054	0.0918641	4.98074	4.57717	0.754722	0.590414		Ornithine_3054	0.640126	4.98074	4.83723	0.754722	1.07131		Ornithine_3054	0.748699	4.57717	4.83723	0.590414	1.07131		Ornithine_3054	0.136499	5.48865	5.13149	0.897265	0.766489	Ornithine_3054	0.00701708	5.48865	4.59563	0.897265	1.31012	Ornithine_3054	0.00960824	5.13149	4.59563	0.766489	1.31012	0.0925672
PEP_5032	0.0736599	0.19909	0.0677501	0.403504	0.0606072		PEP_5032	0.0256015	0.19909	0.0685856	0.403504	0.0841634		PEP_5032	0.975315	0.0677501	0.0685856	0.0606072	0.0841634		PEP_5032	0.00818064	0.150789	0.0832346	0.09273	0.0676242	PEP_5032	0.007261	0.150789	0.0828763	0.09273	0.0782125	PEP_5032	0.986244	0.0832346	0.0828763	0.0676242	0.0782125	0.998888
Phenylalanine_7362	0.524998	0.908223	0.57123	0.83298	0.384195		Phenylalanine_7362	0.267555	0.908223	0.662351	0.83298	0.732407		Phenylalanine_7362	0.396438	0.57123	0.662351	0.384195	0.732407		Phenylalanine_7362	0.00123721	1.48339	0.679124	1.00229	0.577603	Phenylalanine_7362	3.68e-05	1.48339	0.469165	1.00229	0.416535	Phenylalanine_7362	0.150819	0.679124	0.469165	0.577603	0.416535	0.422499
Phosphocholine_ov_322	0.16021	2.55475	3.12481	0.902285	1.16951		Phosphocholine_ov_322	0.0565229	2.55475	3.20817	0.902285	1.18761		Phosphocholine_ov_322	0.806473	3.12481	3.20817	1.16951	1.18761		Phosphocholine_ov_322	0.0725192	2.43627	2.97062	1.11261	0.939635	Phosphocholine_ov_322	3.68e-05	2.43627	4.42765	1.11261	2.0583	Phosphocholine_ov_322	0.00442951	2.97062	4.42765	0.939635	2.0583	0.060333
Phosphoenolpyruvate_5364	0.127851	0.815767	0.512713	0.87417	0.577227		Phosphoenolpyruvate_5364	0.011476	0.815767	0.289548	0.87417	0.307471		Phosphoenolpyruvate_5364	0.5591	0.512713	0.289548	0.577227	0.307471		Phosphoenolpyruvate_5364	0.117641	0.638707	0.518762	0.535154	0.486786	Phosphoenolpyruvate_5364	0.0287431	0.638707	0.431446	0.535154	0.504233	Phosphoenolpyruvate_5364	0.415414	0.518762	0.431446	0.486786	0.504233	0.701233
Proline_4133	0.0173111	2.90958	3.40487	0.49717	0.713497		Proline_4133	0.0885518	2.90958	3.1977	0.49717	0.474089		Proline_4133	0.534029	3.40487	3.1977	0.713497	0.474089		Proline_4133	0.551985	3.29384	3.44952	0.511781	0.667709	Proline_4133	0.00192184	3.29384	2.86	0.511781	0.456437	Proline_4133	5.04e-05	3.44952	2.86	0.667709	0.456437	0.00181021
