# Supplementary material for: Sex-Dependent Metabolic Alterations in Red Blood Cells During COVID-19
Source: Biology (Basel). 2026 Mar 5;15(5):422. doi: 10.3390/biology15050422 (PMC12985284; doi:10.3390/biology15050422)
Supplement: Supplementary file 1 [file biology-15-00422-s001.zip › Supplementary Table S5.xlsx]

## Sheet: Sheet1
Comparison CONTROL MODERATE <50 years					Comparison CONTROL SEVERE <50 years					Comparison MODERATE SEVERE <50 years					Comparison CONTROL MODERATE >50 years					Comparison CONTROL SEVERE >50 years					Comparison MODERATE SEVERE >50 years
Compound	p-value	Positive Mean	Negative Mean		Compound	p-value CONTROL SEVERE	Positive Mean	Negative Mean		Compound	p-value MODERATE SEVERE	Positive Mean	Negative Mean		Compound	p-value CONTROL MODERATE	Positive Mean	Negative Mean		Compound	p-value CONTROL SEVERE	Positive Mean	Negative Mean		Compound	p-value MODERATE SEVERE	Positive Mean	Negative Mean
2_3BPG_4056	0.496682	34.1904	34.2723		2_3BPG_4056	0.0553143	34.1904	27.2824		2_3BPG_4056	0.202449	34.2723	27.2824		2_3BPG_4056	0.36425	38.6923	35.9708		2_3BPG_4056	0.00569506	38.6923	30.3387		2_3BPG_4056	0.0522416	35.9708	30.3387
3_hydroxybutyrate_1179	0.00467649	0.869749	0.50983		3_hydroxybutyrate_1179	0.335922	0.869749	0.815214		3_hydroxybutyrate_1179	0.417302	0.50983	0.815214		3_hydroxybutyrate_1179	0.133577	0.763513	0.642233		3_hydroxybutyrate_1179	0.190971	0.763513	0.651002		3_hydroxybutyrate_1179	0.927927	0.642233	0.651002
Acetate_1915	0.553841	4.28954	3.51535		Acetate_1915	0.311729	4.28954	3.28655		Acetate_1915	0.486906	3.51535	3.28655		Acetate_1915	0.133577	3.17305	3.41466		Acetate_1915	0.539331	3.17305	2.98471		Acetate_1915	0.033953	3.41466	2.98471
AMP_8597	0.00307568	0.330002	0.195816		AMP_8597	0.00454802	0.330002	0.191894		AMP_8597	1	0.195816	0.191894		AMP_8597	0.130903	0.251415	0.204079		AMP_8597	0.0434463	0.251415	0.18824		AMP_8597	0.531031	0.204079	0.18824
Betaine_3264	0.00752674	13.6537	22.117		Betaine_3264	0.0862734	13.6537	18.0837		Betaine_3264	0.21632	22.117	18.0837		Betaine_3264	0.32568	16.334	18.3359		Betaine_3264	0.102474	16.334	20.1135		Betaine_3264	0.450982	18.3359	20.1135
Choline_3204	0.417206	6.21543	6.5447		Choline_3204	0.226668	6.21543	8.2451		Choline_3204	1	6.5447	8.2451		Choline_3204	0.795909	5.35931	9.57927		Choline_3204	0.0267528	5.35931	6.87559		Choline_3204	0.0972544	9.57927	6.87559
Creatine_3035	0.109459	23.7761	31.6907		Creatine_3035	0.174773	23.7761	38.25		Creatine_3035	0.862015	31.6907	38.25		Creatine_3035	0.402025	22.3287	22.0079		Creatine_3035	0.00406066	22.3287	35.7779		Creatine_3035	0.00203233	22.0079	35.7779
Glucose_5232	0.100076	1.22707	0.967354		Glucose_5232	0.835833	1.22707	1.16367		Glucose_5232	0.417302	0.967354	1.16367		Glucose_5232	0.0556233	1.62642	1.24592		Glucose_5232	0.00202245	1.62642	0.939833		Glucose_5232	0.488011	1.24592	0.939833
Glutamine_2435	0.00232394	16.9834	21.7557		Glutamine_2435	0.145471	16.9834	20.906		Glutamine_2435	0.759169	21.7557	20.906		Glutamine_2435	0.158502	17.4217	19.417		Glutamine_2435	0.692184	17.4217	17.9053		Glutamine_2435	0.291924	19.417	17.9053
Glycine_3553	0.047539	11.0526	13.5582		Glycine_3553	0.109288	11.0526	13.2945		Glycine_3553	0.84245	13.5582	13.2945		Glycine_3553	0.296057	10.5346	12.0045		Glycine_3553	0.0372392	10.5346	12.334		Glycine_3553	0.58042	12.0045	12.334
GPC_ov_3227	0.0688637	8.74869	10.949		GPC_ov_3227	0.0110429	8.74869	15.7015		GPC_ov_3227	0.417302	10.949	15.7015		GPC_ov_3227	0.146971	10.3931	9.05167		GPC_ov_3227	0.203327	10.3931	12.9271		GPC_ov_3227	0.00571231	9.05167	12.9271
GSH_2991	0.00380249	2.65898	2.14096		GSH_2991	0.0027062	2.65898	2.01147		GSH_2991	0.546671	2.14096	2.01147		GSH_2991	0.138831	2.38606	2.19226		GSH_2991	0.0298454	2.38606	2.06413		GSH_2991	0.355479	2.19226	2.06413
GSSG_3769	0.943457	16.3992	16.4912		GSSG_3769	0.636588	16.3992	17.1666		GSSG_3769	0.657317	16.4912	17.1666		GSSG_3769	0.00477507	15.4735	18.9074		GSSG_3769	0.0654833	15.4735	17.6026		GSSG_3769	0.24858	18.9074	17.6026
Histidine_7073	0.0157487	1.61437	1.15805		Histidine_7073	0.000922439	1.61437	0.921017		Histidine_7073	0.0698168	1.15805	0.921017		Histidine_7073	0.133577	1.48145	1.27539		Histidine_7073	0.00145934	1.48145	1.07953		Histidine_7073	0.0878299	1.27539	1.07953
Homocysteine_d_3861	0.00354303	5.40842	7.15063		Homocysteine_d_3861	3.78178e-05	5.40842	11.0712		Homocysteine_d_3861	0.0821938	7.15063	11.0712		Homocysteine_d_3861	0.000305385	5.5375	7.32761		Homocysteine_d_3861	2.35878e-07	5.5375	9.78901		Homocysteine_d_3861	0.0322958	7.32761	9.78901
IMP_8573	0.632184	0.349686	0.36713		IMP_8573	0.461985	0.349686	0.383491		IMP_8573	0.72667	0.36713	0.383491		IMP_8573	0.382095	0.29797	0.318762		IMP_8573	0.00836041	0.29797	0.384388		IMP_8573	0.0595635	0.318762	0.384388
Isoleucine_1007	0.195783	3.38521	1.7491		Isoleucine_1007	0.0512737	3.38521	1.68727		Isoleucine_1007	0.873723	1.7491	1.68727		Isoleucine_1007	0.413746	3.01929	2.55358		Isoleucine_1007	0.00666203	3.01929	1.98742		Isoleucine_1007	0.0322958	2.55358	1.98742
Lactate_4104	0.618497	7.30889	6.98494		Lactate_4104	0.904488	7.30889	7.22773		Lactate_4104	0.643011	6.98494	7.22773		Lactate_4104	0.97524	8.22218	7.94461		Lactate_4104	0.0222382	8.22218	6.8045		Lactate_4104	0.0277337	7.94461	6.8045
Leucine_094	0.097867	1.3618	1.04601		Leucine_094	0.174773	1.3618	1.03878		Leucine_094	0.962888	1.04601	1.03878		Leucine_094	0.909393	1.32626	1.29204		Leucine_094	0.0381937	1.32626	1.04726		Leucine_094	0.0291884	1.29204	1.04726
Lysine_17	0.147073	14.6949	12.3264		Lysine_17	0.0463777	14.6949	11.2194		Lysine_17	0.202449	12.3264	11.2194		Lysine_17	0.32568	14.1006	14.0415		Lysine_17	0.0629895	14.1006	12.0237		Lysine_17	0.0554414	14.0415	12.0237
NAD_8416	0.645189	0.258012	0.275793		NAD_8416	0.190982	0.258012	0.201405		NAD_8416	0.523928	0.275793	0.201405		NAD_8416	0.0655876	0.26996	0.223579		NAD_8416	0.0132443	0.26996	0.208168		NAD_8416	0.44197	0.223579	0.208168
NADP_881	0.053391	0.157101	0.106462		NADP_881	0.00328502	0.157101	0.0875924		NADP_881	0.444747	0.106462	0.0875924		NADP_881	0.0124192	0.147076	0.109821		NADP_881	0.000294971	0.147076	0.089822		NADP_881	0.148068	0.109821	0.089822
Nucleotides_6031	0.0390917	0.638125	0.904091		Nucleotides_6031	0.363565	0.638125	0.751822		Nucleotides_6031	0.145654	0.904091	0.751822		Nucleotides_6031	0.844866	0.681803	0.696006		Nucleotides_6031	0.475739	0.681803	0.733209		Nucleotides_6031	0.319742	0.696006	0.733209
PEP_5032	0.0881325	0.13848	0.0861394		PEP_5032	0.0695313	0.13848	0.0769594		PEP_5032	0.782608	0.0861394	0.0769594		PEP_5032	0.108802	0.179437	0.0705072		PEP_5032	0.0492965	0.179437	0.0774525		PEP_5032	0.755393	0.0705072	0.0774525
Proline_4123	0.00204649	0.951803	1.14583		Proline_4123	0.0746112	0.951803	1.08935		Proline_4123	0.497535	1.14583	1.08935		Proline_4123	0.0400511	1.03496	1.14456		Proline_4123	0.950346	1.03496	1.04505		Proline_4123	0.0799077	1.14456	1.04505
UDP_glucose_5565	0.0372501	1.08496	0.925296		UDP_glucose_5565	0.786079	1.08496	1.1464		UDP_glucose_5565	0.562343	0.925296	1.1464		UDP_glucose_5565	0.0458533	1.01953	0.816784		UDP_glucose_5565	0.551153	1.01953	1.09304		UDP_glucose_5565	0.319742	0.816784	1.09304

## Sheet: Sheet2
Sex specific comparions for selected metabolites in the age group ³ 50 years
Sex	Comparison	Variable	Mean_1	SD_1	Mean_2	SD_2	Normality_p_1	Normality_p_2	Test	p_value
F	CONTROL vs MODERATE	Glucose_5232	1.44215	1.65966	1.77486	1.90183	1.83e-05	0.00936846	Mann-Whitney U	0.728126
F	CONTROL vs SEVERE	Glucose_5232	1.44215	1.65966	0.65257	0.431958	1.83e-05	0.0115833	Mann-Whitney U	0.0276011
M	CONTROL vs MODERATE	Glucose_5232	1.81069	1.53946	0.716983	0.391076	0.00384607	0.0811257	Mann-Whitney U	0.0276944
M	CONTROL vs SEVERE	Glucose_5232	1.81069	1.53946	1.16964	1.36898	0.00384607	0.000167155	Mann-Whitney U	0.0303822
F	CONTROL vs MODERATE	Isoleucine_1007	2.69269	1.78289	2.40373	1.12523	0.108425	0.11069	t-test	0.635016
F	CONTROL vs SEVERE	Isoleucine_1007	2.69269	1.78289	2.54846	2.12369	0.108425	0.00125029	Mann-Whitney U	0.567915
M	CONTROL vs MODERATE	Isoleucine_1007	3.34589	1.9605	2.70343	1.55385	0.0785717	0.128535	t-test	0.380449
M	CONTROL vs SEVERE	Isoleucine_1007	3.34589	1.9605	1.53859	1.10106	0.0785717	0.00422101	Mann-Whitney U	0.00173358
F	CONTROL vs MODERATE	Lactate_4104	7.33966	1.24438	8.31708	2.16842	0.60173	0.586199	t-test	0.205499
F	CONTROL vs SEVERE	Lactate_4104	7.33966	1.24438	6.86165	2.30495	0.60173	0.120404	t-test	0.532347
M	CONTROL vs MODERATE	Lactate_4104	9.1047	3.31398	7.57214	2.12593	0.233343	0.123519	t-test	0.186121
M	CONTROL vs SEVERE	Lactate_4104	9.1047	3.31398	6.75878	2.02397	0.233343	0.000107291	Mann-Whitney U	0.0381778
F	CONTROL vs MODERATE	Leucine_094	1.22234	0.493599	1.25798	0.41245	0.71313	0.0308561	Mann-Whitney U	0.862015
F	CONTROL vs SEVERE	Leucine_094	1.22234	0.493599	1.21229	0.556042	0.71313	0.00682305	Mann-Whitney U	0.891835
M	CONTROL vs MODERATE	Leucine_094	1.43019	0.605396	1.32609	0.504059	0.0741393	0.307658	t-test	0.650285
M	CONTROL vs SEVERE	Leucine_094	1.43019	0.605396	0.915237	0.397841	0.0741393	0.201592	t-test	0.0164401
F	CONTROL vs MODERATE	NAD_8416	0.284043	0.125891	0.217539	0.0676004	0.0274713	0.196678	Mann-Whitney U	0.0238507
F	CONTROL vs SEVERE	NAD_8416	0.284043	0.125891	0.196456	0.0626684	0.0274713	0.491697	Mann-Whitney U	0.0239892
M	CONTROL vs MODERATE	NAD_8416	0.255877	0.0668353	0.22962	0.0599918	0.606545	0.359488	t-test	0.321749
M	CONTROL vs SEVERE	NAD_8416	0.255877	0.0668353	0.217538	0.0829758	0.606545	0.397352	t-test	0.187674
