# Supplementary material for: Sex-Dependent Metabolic Alterations in Red Blood Cells During COVID-19
Source: Biology (Basel). 2026 Mar 5;15(5):422. doi: 10.3390/biology15050422 (PMC12985284; doi:10.3390/biology15050422)
Supplement: Supplementary file 1 [file biology-15-00422-s001.zip › Supplementary Table S6..xlsx]

## Sheet: Sheet1
Comparison CONTROL MODERATE diabetic							Comparison CONTROL SEVERE diabetic							Comparison MODERATE SEVERE diabetic								Comparison CONTROL MODERATE diabetic								Comparison CONTROL SEVERE non diabetic							Comparison MODERATE SEVERE non diabetic
Compound	p-value	Positive Mean	Negative Mean	Positive Std	Negative Std		Compound	p-value	Positive Mean	Negative Mean	Positive Std	Negative Std		Compound	p-value	Positive Mean	Negative Mean	Positive Std	Negative Std			Compound	señal RMN	p-value	Positive Mean	Negative Mean	Positive Std	Negative Std		Compound	p-value	Positive Mean	Negative Mean	Positive Std	Negative Std		Compound	p-value	Positive Mean	Negative Mean	Positive Std	Negative Std
2_3BPG_4056	0.926438	38.7266	38.2953	10.226	10.6415		2_3BPG_4056	0.348019	38.7266	44.1206	10.226	13.8653		2_3BPG_4056	0.229544	38.2953	44.1206	10.6415	13.8653			2_3BPG_4056+9118:87	ok	0.333301	38.0236	35.2967	9.3591	8.13144		2_3BPG_4056	0.0457956	38.0236	31.7076	9.3591	10.9971		2_3BPG_4056	0.277209	35.2967	31.7076	8.13144	10.9971
2_methylglutarate_isobutyrate_1064	0.170233	0.654263	0.470376	0.366762	0.262619		2_methylglutarate_isobutyrate_1064	0.138679	0.654263	0.4399	0.366762	0.351794		2_methylglutarate_isobutyrate_1064	0.305009	0.470376	0.4399	0.262619	0.351794			2_methylglutarate_isobutyrate_1064	señal pequeña y poco intensa, pero un pico alto en un espectro	0.256858	0.825914	0.573703	0.569149	0.38226		2_methylglutarate_isobutyrate_1064	0.0362621	0.825914	0.454691	0.569149	0.369296		2_methylglutarate_isobutyrate_1064	0.225029	0.573703	0.454691	0.38226	0.369296
3_hydroxybutyrate_1179	0.575939	0.66951	0.600692	0.229067	0.299534		3_hydroxybutyrate_1179	0.327518	0.66951	0.553137	0.229067	0.277493		3_hydroxybutyrate_1179	0.776626	0.600692	0.553137	0.299534	0.277493			3_hydroxybutyrate_1179	ok	0.0489168	0.794118	0.6422	0.314629	0.332216		3_hydroxybutyrate_1179	0.0426112	0.794118	0.644402	0.314629	0.305622		3_hydroxybutyrate_1179	0.67163	0.6422	0.644402	0.332216	0.305622
3-methylxanthine_d_7984	0.534553	0.0492271	0.0402391	0.0382276	0.0282344		3-methylxanthine_d_7984	0.0297177	0.0492271	0.0293817	0.0382276	0.0544768		3-methylxanthine_d_7984	0.0770973	0.0402391	0.0293817	0.0282344	0.0544768			3-methylxanthine_d_7984	se observa en 2 espectros	0.0021596	0.103437	0.0422772	0.0869941	0.044907		3-methylxanthine_d_7984	0.000291305	0.103437	0.02854	0.0869941	0.0327478		3-methylxanthine_d_7984	0.548958	0.0422772	0.02854	0.044907	0.0327478
AMP_8597	0.456262	0.259266	0.229952	0.0878732	0.0877072		AMP_8597	0.120445	0.259266	0.206491	0.0878732	0.0614132		AMP_8597	0.430741	0.229952	0.206491	0.0877072	0.0614132			AMP_8597	ok	0.0715104	0.306537	0.217579	0.137972	0.0886553		AMP_8597	0.00248935	0.306537	0.195472	0.137972	0.0773587		AMP_8597	0.429599	0.217579	0.195472	0.0886553	0.0773587
Asparagine_2865	0.139647	1.45548	1.28749	0.217307	0.266058		Asparagine_2865	0.484979	1.45548	1.56871	0.217307	0.422059		Asparagine_2865	0.0466245	1.28749	1.56871	0.266058	0.422059			Asparagine_2865	x	0.218948	1.5115	1.39213	0.374343	0.274535		Asparagine_2865	0.903001	1.5115	1.49419	0.374343	0.337444		Asparagine_2865	0.357097	1.39213	1.49419	0.274535	0.337444
Betaine_3264	0.12106	14.3679	21.0583	4.26668	9.56758		Betaine_3264	0.971704	14.3679	14.4527	4.26668	5.83841		Betaine_3264	0.0409092	21.0583	14.4527	9.56758	5.83841			Betaine_3264	x	0.18812	15.524	18.5949	8.18895	5.82082		Betaine_3264	0.102261	15.524	19.5	8.18895	7.34847		Betaine_3264	0.686678	18.5949	19.5	5.82082	7.34847
Citrulline_ov_3143	0.12106	1.75036	1.66167	0.207198	0.414679		Citrulline_ov_3143	0.0717764	1.75036	1.55766	0.207198	0.239316		Citrulline_ov_3143	0.555686	1.66167	1.55766	0.414679	0.239316			Citrulline_ov_3143	pequeña en general, pero intensa en un espectro	4.29229e-05	1.89517	1.47516	0.295041	0.290211		Citrulline_ov_3143	0.0343333	1.89517	2.31447	0.295041	2.98726		Citrulline_ov_3143	0.0721819	1.47516	2.31447	0.290211	2.98726
Creatine_3035	1	22.4283	26.3403	5.66028	14.5233		Creatine_3035	0.974867	22.4283	28.3385	5.66028	15.7681		Creatine_3035	0.878579	26.3403	28.3385	14.5233	15.7681			Creatine_3035	ok	0.802092	21.1075	21.6132	6.7347	9.20731		Creatine_3035	0.0194018	21.1075	31.2694	6.7347	15.9957		Creatine_3035	0.0340434	21.6132	31.2694	9.20731	15.9957
Ethanol_1173	0.397986	2.86102	2.30906	1.18259	1.59485		Ethanol_1173	0.138679	2.86102	2.10481	1.18259	1.43451		Ethanol_1173	0.810277	2.30906	2.10481	1.59485	1.43451			Ethanol_1173	ok	0.0367376	3.37355	2.69856	2.07521	2.13388		Ethanol_1173	0.049876	3.37355	2.67906	2.07521	2.26332		Ethanol_1173	0.826444	2.69856	2.67906	2.13388	2.26332
Glucose_464	0.292294	3.15532	2.51718	0.840121	1.56918		Glucose_464	0.974867	3.15532	3.49091	0.840121	1.89013		Glucose_464	0.143675	2.51718	3.49091	1.56918	1.89013			Glucose_464	ok	0.0199454	2.55359	2.01558	1.82834	1.69925		Glucose_464	0.074463	2.55359	2.01991	1.82834	1.20918		Glucose_464	0.342038	2.01558	2.01991	1.69925	1.20918
Glutamate_2331	0.389859	9.80283	10.5727	1.50225	2.23612		Glutamate_2331	0.277661	9.80283	10.7584	1.50225	2.14257		Glutamate_2331	0.827449	10.5727	10.7584	2.23612	2.14257			Glutamate_2331	señal pequeña y poco intensa, pero un pico alto en un espectro	0.396771	9.72181	9.96049	1.87473	1.69649		Glutamate_2331	0.0172172	9.72181	11.6547	1.87473	2.87211		Glutamate_2331	0.0633909	9.96049	11.6547	1.69649	2.87211
Glycine_3553	0.905072	11.4486	12.6024	2.13701	3.54866		Glycine_3553	0.245085	11.4486	12.9941	2.13701	3.28493		Glycine_3553	0.471397	12.6024	12.9941	3.54866	3.28493			Glycine_3553	ok	0.169891	10.0729	11.7718	2.91544	4.61904		Glycine_3553	0.00654666	10.0729	12.7914	2.91544	3.39168		Glycine_3553	0.225029	11.7718	12.7914	4.61904	3.39168
GPC_ov_3227	0.597161	10.3146	9.57753	2.7661	3.31561		GPC_ov_3227	0.680466	10.3146	9.80921	2.7661	2.66719		GPC_ov_3227	0.843602	9.57753	9.80921	3.31561	2.66719			GPC_ov_3227	ok	0.465383	10.0151	9.28506	3.48527	2.61225		GPC_ov_3227	0.0552749	10.0151	13.2663	3.48527	5.65568		GPC_ov_3227	0.00967254	9.28506	13.2663	2.61225	5.65568
GSH_2991	0.286782	2.32676	2.12471	0.369673	0.447884		GSH_2991	0.77676	2.32676	2.35932	0.369673	0.6741		GSH_2991	0.444953	2.12471	2.35932	0.447884	0.6741			GSH_2991	ok	0.166045	2.49268	2.24712	0.632813	0.418186		GSH_2991	0.024507	2.49268	2.09851	0.632813	0.612577		GSH_2991	0.405983	2.24712	2.09851	0.418186	0.612577
GSSG_3769	0.305954	17.004	18.1951	2.23129	2.76907		GSSG_3769	0.949856	17.004	17.0745	2.23129	2.6247		GSSG_3769	0.290768	18.1951	17.0745	2.76907	2.6247			GSSG_3769	ok	0.0165983	15.2458	18.0309	3.73355	3.28358		GSSG_3769	0.0386533	15.2458	17.5328	3.73355	3.24127		GSSG_3769	0.650072	18.0309	17.5328	3.28358	3.24127
Histidine_7073	0.0200447	1.52444	1.1622	0.367754	0.374029		Histidine_7073	0.0389778	1.52444	1.06041	0.367754	0.527226		Histidine_7073	0.444953	1.1622	1.06041	0.374029	0.527226			Histidine_7073	ok	0.0346403	1.64015	1.28042	0.571929	0.407015		Histidine_7073	0.00126387	1.64015	1.08669	0.571929	0.379561		Histidine_7073	0.156217	1.28042	1.08669	0.407015	0.379561
Homocysteine_d_3861	0.00420755	6.45303	9.72788	2.18246	3.0581		Homocysteine_d_3861	0.0152717	6.45303	8.41457	2.18246	1.81651		Homocysteine_d_3861	0.247396	9.72788	8.41457	3.0581	1.81651			Homocysteine_d_3861	ok	0.001439	5.59432	7.23255	0.833389	1.58685		Homocysteine_d_3861	3.66907e-07	5.59432	9.46551	0.833389	3.25631		Homocysteine_d_3861	0.0392948	7.23255	9.46551	1.58685	3.25631
IMP_8573	0.0246251	0.260057	0.356542	0.0551045	0.106649		IMP_8573	0.138013	0.260057	0.318393	0.0551045	0.0990404		IMP_8573	0.344953	0.356542	0.318393	0.106649	0.0990404			IMP_8573	ok	0.536747	0.324643	0.341869	0.0958253	0.0756281		IMP_8573	0.00936161	0.324643	0.415537	0.0958253	0.126004		IMP_8573	0.0429854	0.341869	0.415537	0.0756281	0.126004
Isoleucine_1007	0.265803	2.77037	2.19173	1.30074	1.05052		Isoleucine_1007	0.10811	2.77037	1.9793	1.30074	1.40554		Isoleucine_1007	0.32605	2.19173	1.9793	1.05052	1.40554			Isoleucine_1007	ok	0.162587	3.47507	2.57464	2.14206	1.4512		Isoleucine_1007	0.00411091	3.47507	1.89879	2.14206	1.40015		Isoleucine_1007	0.0769383	2.57464	1.89879	1.4512	1.40015
Lactate_4104	0.233038	8.17213	7.45207	1.26645	2.38362		Lactate_4104	0.0297177	8.17213	6.94383	1.26645	1.22834		Lactate_4104	0.419375	7.45207	6.94383	2.38362	1.22834			Lactate_4104	x	0.971437	7.90885	7.77761	2.68672	2.15308		Lactate_4104	0.227187	7.90885	7.06574	2.68672	2.16195		Lactate_4104	0.285932	7.77761	7.06574	2.15308	2.16195
Leucine_0951	0.806383	6.96416	6.71962	1.90354	2.41718		Leucine_0951	0.318655	6.96416	5.9412	1.90354	2.43147		Leucine_0951	0.411707	6.71962	5.9412	2.41718	2.43147			Leucine_0951	ok	0.511542	7.81458	7.38584	2.89251	2.38889		Leucine_0951	0.00809842	7.81458	5.53305	2.89251	2.07803		Leucine_0951	0.0217349	7.38584	5.53305	2.38889	2.07803
Lysine_1871	0.531758	6.44545	6.14129	1.20776	1.00778		Lysine_1871	0.683496	6.44545	6.21006	1.20776	1.3139		Lysine_1871	0.879381	6.14129	6.21006	1.00778	1.3139			Lysine_1871	ok	0.729251	7.12879	6.77276	1.77616	1.25249		Lysine_1871	0.0473469	7.12879	6.03759	1.77616	1.47373		Lysine_1871	0.117525	6.77276	6.03759	1.25249	1.47373
Malonate_312	0.367729	1.25073	1.1659	0.211373	0.208327		Malonate_312	0.307811	1.25073	1.14805	0.211373	0.224934		Malonate_312	0.832096	1.1659	1.14805	0.208327	0.224934			Malonate_312	se ve una señal pequeña en algunos espectros	1.73396e-05	1.32818	1.00446	0.216655	0.206878		Malonate_312	0.868009	1.32818	1.45216	0.216655	0.761227		Malonate_312	0.00136827	1.00446	1.45216	0.206878	0.761227
Methanol_335	0.765594	22.9112	22.1001	28.7442	18.9425		Methanol_335	0.77676	22.9112	21.8811	28.7442	22.352		Methanol_335	0.471397	22.1001	21.8811	18.9425	22.352			Methanol_335	ok	0.0489168	20.4621	30.3242	25.7479	23.1922		Methanol_335	0.012673	20.4621	34.4141	25.7479	22.1048		Methanol_335	0.473828	30.3242	34.4141	23.1922	22.1048
NAD_8416	0.0736383	0.301219	0.272134	0.0616412	0.106811		NAD_8416	0.592247	0.301219	0.301435	0.0616412	0.111408		NAD_8416	0.74339	0.272134	0.301435	0.106811	0.111408			NAD_8416	ok	0.0474487	0.277622	0.229281	0.0859596	0.0568688		NAD_8416	0.015338	0.277622	0.212367	0.0859596	0.083878		NAD_8416	0.488218	0.229281	0.212367	0.0568688	0.083878
NADP_881	0.0327787	0.15512	0.114463	0.0300592	0.0456654		NADP_881	0.302396	0.15512	0.135583	0.0300592	0.0471727		NADP_881	0.247554	0.114463	0.135583	0.0456654	0.0471727			NADP_881	ok	0.00061554	0.180052	0.113132	0.0664763	0.0415072		NADP_881	2.33685e-05	0.180052	0.0934676	0.0664763	0.0508671		NADP_881	0.214946	0.113132	0.0934676	0.0415072	0.0508671
Nicotinamide_NADP_d_8144	0.12106	0.482806	0.401448	0.0757298	0.13307		Nicotinamide_NADP_d_8144	0.630872	0.482806	0.461223	0.0757298	0.111414		Nicotinamide_NADP_d_8144	0.247396	0.401448	0.461223	0.13307	0.111414			Nicotinamide_NADP_d_8144	ok	0.0370646	0.457276	0.391489	0.101795	0.0905147		Nicotinamide_NADP_d_8144	0.346328	0.457276	0.447117	0.101795	0.230231		Nicotinamide_NADP_d_8144	0.736716	0.391489	0.447117	0.0905147	0.230231
Pantothenate_d_0946	0.24705	0.819199	0.663613	0.261067	0.31675		Pantothenate_d_0946	0.304718	0.819199	0.656683	0.261067	0.39021		Pantothenate_d_0946	0.585333	0.663613	0.656683	0.31675	0.39021			Pantothenate_d_0946	ok	0.267008	0.809968	0.6713	0.396968	0.317561		Pantothenate_d_0946	0.0290645	0.809968	0.566917	0.396968	0.298625		Pantothenate_d_0946	0.260353	0.6713	0.566917	0.317561	0.298625
PEP_5032	0.431059	0.0892793	0.0678374	0.0516331	0.0655406		PEP_5032	0.733966	0.0892793	0.0811279	0.0516331	0.053753		PEP_5032	0.570838	0.0678374	0.0811279	0.0655406	0.053753			PEP_5032	ok	0.0643188	0.135041	0.0760169	0.0999192	0.0732907		PEP_5032	0.0172172	0.135041	0.0755375	0.0999192	0.0853991		PEP_5032	0.650443	0.0760169	0.0755375	0.0732907	0.0853991
Phenylalanine_7362	0.0837687	0.92031	0.612593	0.518005	0.427683		Phenylalanine_7362	0.0347875	0.92031	0.554645	0.518005	0.630588		Phenylalanine_7362	0.19787	0.612593	0.554645	0.427683	0.630588			Phenylalanine_7362	ok	0.228026	1.27087	0.836975	1.007	0.586527		Phenylalanine_7362	0.00758293	1.27087	0.581641	1.007	0.582869		Phenylalanine_7362	0.117797	0.836975	0.581641	0.586527	0.582869
Phosphocholine_ov_322	0.283131	2.42471	3.46265	0.686403	1.86071		Phosphocholine_ov_322	0.372608	2.42471	2.80669	0.686403	1.06848		Phosphocholine_ov_322	0.710626	3.46265	2.80669	1.86071	1.06848			Phosphocholine_ov_322	ok pero solapada	0.580075	2.69745	2.88259	1.17281	0.865523		Phosphocholine_ov_322	0.00472501	2.69745	4.2512	1.17281	2.26951		Phosphocholine_ov_322	0.0721819	2.88259	4.2512	0.865523	2.26951
Phosphoenolpyruvate_5364	0.170233	1.43213	0.493213	1.92291	0.328596		Phosphoenolpyruvate_5364	0.243744	1.43213	0.636065	1.92291	0.580223		Phosphoenolpyruvate_5364	0.810277	0.493213	0.636065	0.328596	0.580223			Phosphoenolpyruvate_5364	ok	0.256858	0.764721	0.570699	0.682886	0.539658		Phosphoenolpyruvate_5364	0.012673	0.764721	0.381187	0.682886	0.408306		Phosphoenolpyruvate_5364	0.248175	0.570699	0.381187	0.539658	0.408306
Phosphoethanolamine_Histidine_3979	0.255731	5.35927	5.67688	0.473717	0.690302		Phosphoethanolamine_Histidine_3979	0.0501701	5.35927	5.82981	0.473717	0.526425		Phosphoethanolamine_Histidine_3979	0.525034	5.67688	5.82981	0.690302	0.526425			Phosphoethanolamine_Histidine_3979	ok	0.0289512	5.14112	5.59465	0.505058	0.652453		Phosphoethanolamine_Histidine_3979	0.00214813	5.14112	5.75963	0.505058	0.844763		Phosphoethanolamine_Histidine_3979	0.299339	5.59465	5.75963	0.652453	0.844763
Proline_4133	0.720515	3.57623	3.5824	0.602814	0.586604		Proline_4133	0.360906	3.57623	3.2585	0.602814	0.416023		Proline_4133	0.132096	3.5824	3.2585	0.586604	0.416023			Proline_4133	ok	0.37071	3.18175	3.37252	0.509378	0.642855		Proline_4133	0.346328	3.18175	3.03699	0.509378	0.536771		Proline_4133	0.0421687	3.37252	3.03699	0.642855	0.536771
Pyridoxamine_d_7672	0.676386	0.50763	0.703208	0.268935	0.699174		Pyridoxamine_d_7672	0.0725303	0.50763	0.367278	0.268935	0.410959		Pyridoxamine_d_7672	0.092863	0.703208	0.367278	0.699174	0.410959			Pyridoxamine_d_7672	ok	0.0436896	0.781951	0.588117	0.712577	0.624026		Pyridoxamine_d_7672	0.0859276	0.781951	0.560666	0.712577	0.550195		Pyridoxamine_d_7672	0.965022	0.588117	0.560666	0.624026	0.550195
Tyrosine_ 4_aminobenzoate_7186	0.788959	1.82805	1.77507	0.449081	0.440872		Tyrosine_ 4_aminobenzoate_7186	0.120574	1.82805	1.4919	0.449081	0.474343		Tyrosine_ 4_aminobenzoate_7186	0.119534	1.77507	1.4919	0.440872	0.474343			Tyrosine_ 4_aminobenzoate_7186	ok	0.450266	2.24627	2.12907	0.574937	0.330932		Tyrosine_ 4_aminobenzoate_7186	0.0485453	2.24627	1.82163	0.574937	0.812198		Tyrosine_ 4_aminobenzoate_7186	0.00888217	2.12907	1.82163	0.330932	0.812198
Tyrosine_6891	0.714155	1.4294	1.3743	0.364993	0.319393		Tyrosine_6891	0.279126	1.4294	1.2307	0.364993	0.420957		Tyrosine_6891	0.32497	1.3743	1.2307	0.319393	0.420957			Tyrosine_6891	ok	0.741103	1.63906	1.60104	0.420178	0.263404		Tyrosine_6891	0.0426112	1.63906	1.41577	0.420178	0.617648		Tyrosine_6891	0.0340434	1.60104	1.41577	0.263404	0.617648
UDP_glucose_5565	0.0368884	1.02864	0.882182	0.201561	0.229402		UDP_glucose_5565	0.219189	1.02864	0.999845	0.201561	0.452079		UDP_glucose_5565	0.982588	0.882182	0.999845	0.229402	0.452079			UDP_glucose_5565	ok	0.0367376	1.04312	0.813821	0.360801	0.230291		UDP_glucose_5565	0.324107	1.04312	1.01421	0.360801	0.492254		UDP_glucose_5565	0.529638	0.813821	1.01421	0.230291	0.492254
Valine_1035	0.858028	4.5169	4.89028	1.44631	2.24981		Valine_1035	0.175511	4.5169	3.74905	1.44631	1.39592		Valine_1035	0.132096	4.89028	3.74905	2.24981	1.39592			Valine_1035	ok	0.689963	5.45327	5.23405	1.75194	1.72005		Valine_1035	0.00506221	5.45327	3.98469	1.75194	1.66644		Valine_1035	0.0253192	5.23405	3.98469	1.72005	1.66644
