# Supplementary material for: Sex-Dependent Metabolic Alterations in Red Blood Cells During COVID-19
Source: Biology (Basel). 2026 Mar 5;15(5):422. doi: 10.3390/biology15050422 (PMC12985284; doi:10.3390/biology15050422)
Supplement: Supplementary file 1 [file biology-15-00422-s001.zip › Supplementary Table S7.xlsx]

## Sheet: Sheet1
Comparison CONTROL MODERATE			BMI ³ 30				Comparison CONTROL SEVERE				BMI ³ 30			Comparison SEVERE MODERATE				BMI ³ 30				Comparison CONTROL MODERATE				BMI < 30			Comparison CONTROL SEVERE				BMI < 30			Comparison SEVERE MODERATE				BMI < 30
Compound	p-value	Positive Mean	Negative Mean	Positive Std	Negative Std		Compound	p-value	Positive Mean	Negative Mean	Positive Std	Negative Std		Compound	p-value	Positive Mean	Negative Mean	Positive Std	Negative Std			Compound	p-value	Positive Mean	Negative Mean	Positive Std	Negative Std		Compound	p-value	Positive Mean	Negative Mean	Positive Std	Negative Std		Compound	p-value	Positive Mean	Negative Mean	Positive Std	Negative Std
3-methylxanthine_d_7984	0.797203	0.0493895	0.0518378	0.0403971	0.0653634		3-methylxanthine_d_7984	0.20202	0.0493895	0.0200305	0.0403971	0.00946778		3-methylxanthine_d_7984	0.351049	0.0518378	0.0200305	0.0653634	0.00946778			3-methylxanthine_d_7984	0.038852	0.0763076	0.0337792	0.0703844	0.0519729		3-methylxanthine_d_7984	0.0959271	0.0763076	0.0230513	0.0703844	0.0275941		3-methylxanthine_d_7984	0.883646	0.0337792	0.0230513	0.0519729	0.0275941
6_phosphogluconate_4099	0.00364845	1.76527	2.75774	0.344061	0.509927		6_phosphogluconate_4099	0.237257	1.76527	2.13522	0.344061	0.525584		6_phosphogluconate_4099	0.0421735	2.75774	2.13522	0.509927	0.525584			6_phosphogluconate_4099	0.128587	2.40627	2.86034	0.769469	0.684325		6_phosphogluconate_4099	0.247302	2.40627	2.82832	0.769469	0.578412		6_phosphogluconate_4099	0.928433	2.86034	2.82832	0.684325	0.578412
Asparagine_2865	0.23976	1.77258	1.42992	0.628661	0.276742		Asparagine_2865	0.250006	1.77258	1.39582	0.628661	0.338066		Asparagine_2865	0.536014	1.42992	1.39582	0.276742	0.338066			Asparagine_2865	0.038852	1.57874	1.3414	0.347833	0.244063		Asparagine_2865	0.221174	1.57874	1.40678	0.347833	0.153474		Asparagine_2865	0.584402	1.3414	1.40678	0.244063	0.153474
Choline_3204	0.437562	4.12788	5.47597	2.72883	3.78257		Choline_3204	0.740157	4.12788	4.58085	2.72883	1.42582		Choline_3204	0.837063	5.47597	4.58085	3.78257	1.42582			Choline_3204	0.0477398	4.49152	15.4943	3.07987	25.0326		Choline_3204	0.366008	4.49152	4.25854	3.07987	0.986558		Choline_3204	0.180187	15.4943	4.25854	25.0326	0.986558
Citrulline_ov_3143	0.0791671	1.86211	1.497	0.275604	0.33622		Citrulline_ov_3143	0.00439121	1.86211	1.38228	0.275604	0.131798		Citrulline_ov_3143	0.43814	1.497	1.38228	0.33622	0.131798			Citrulline_ov_3143	0.0527892	1.74696	1.52378	0.290934	0.250513		Citrulline_ov_3143	0.00101637	1.74696	1.35541	0.290934	0.124795		Citrulline_ov_3143	0.167262	1.52378	1.35541	0.250513	0.124795
Formate_8454	0.406204	0.180918	0.226912	0.0505351	0.103997		Formate_8454	0.344477	0.180918	0.229142	0.0505351	0.0895407		Formate_8454	0.966873	0.226912	0.229142	0.103997	0.0895407			Formate_8454	0.0111122	0.461285	0.173116	0.804305	0.0566015		Formate_8454	0.156115	0.461285	0.184236	0.804305	0.0609095		Formate_8454	0.728344	0.173116	0.184236	0.0566015	0.0609095
Glutamate_2331	0.548876	9.64163	10.5002	3.22831	1.58541		Glutamate_2331	0.132724	9.64163	12.8079	3.22831	2.8546		Glutamate_2331	0.0755082	10.5002	12.8079	1.58541	2.8546			Glutamate_2331	0.122042	9.9058	8.9982	1.50742	1.34917		Glutamate_2331	0.0591417	9.9058	11.793	1.50742	2.36157		Glutamate_2331	0.0202004	8.9982	11.793	1.34917	2.36157
GSH_2991	0.031464	2.7541	2.06671	0.559919	0.409216		GSH_2991	0.139907	2.7541	2.31946	0.559919	0.286713		GSH_2991	0.214482	2.06671	2.31946	0.409216	0.286713			GSH_2991	0.124117	2.59098	2.29467	0.547005	0.320402		GSH_2991	0.595004	2.59098	2.44958	0.547005	0.505106		GSH_2991	0.479729	2.29467	2.44958	0.320402	0.505106
GSSG_3001	0.016613	4.74911	3.42807	0.848946	0.752678		GSSG_3001	0.0386674	4.74911	3.41108	0.848946	0.896144		GSSG_3001	0.96982	3.42807	3.41108	0.752678	0.896144			GSSG_3001	0.906302	3.66256	3.60904	1.26539	0.91375		GSSG_3001	0.942805	3.66256	3.70219	1.26539	0.383232		GSSG_3001	0.825741	3.60904	3.70219	0.91375	0.383232
Histidine_7073	0.0145687	1.73822	1.18504	0.390012	0.277002		Histidine_7073	0.00463276	1.73822	1.04903	0.390012	0.204355		Histidine_7073	0.536014	1.18504	1.04903	0.277002	0.204355			Histidine_7073	0.131462	1.58594	1.3138	0.513524	0.297481		Histidine_7073	0.338767	1.58594	1.36734	0.513524	0.200352		Histidine_7073	0.715977	1.3138	1.36734	0.297481	0.200352
Homocysteine_d_3861	0.041958	5.37179	6.75019	0.330382	1.29446		Homocysteine_d_3861	0.00252525	5.37179	12.944	0.330382	7.12703		Homocysteine_d_3861	0.0311189	6.75019	12.944	1.29446	7.12703			Homocysteine_d_3861	0.00167992	5.57542	7.09087	1.15986	1.11325		Homocysteine_d_3861	4.51722e-05	5.57542	10.7103	1.15986	2.55651		Homocysteine_d_3861	0.00193924	7.09087	10.7103	1.11325	2.55651
Lactate_threonine_132	0.787896	48.6023	50.9926	13.0602	15.1236		Lactate_threonine_132	0.310526	48.6023	38.2744	13.0602	16.3598		Lactate_threonine_132	0.154324	50.9926	38.2744	15.1236	16.3598			Lactate_threonine_132	0.863323	42.5919	40.9698	14.8495	13.3046		Lactate_threonine_132	0.0302089	42.5919	27.5603	14.8495	12.2376		Lactate_threonine_132	0.074313	40.9698	27.5603	13.3046	12.2376
Lysine_17	0.335883	15.6677	13.95	4.33619	1.46135		Lysine_17	0.0855032	15.6677	11.4776	4.33619	2.58199		Lysine_17	0.0401731	13.95	11.4776	1.46135	2.58199			Lysine_17	0.523177	14.7293	13.6604	4.83282	2.85064		Lysine_17	0.977852	14.7293	14.6675	4.83282	3.29789		Lysine_17	0.545836	13.6604	14.6675	2.85064	3.29789
Malonate_312	0.0165762	1.24022	0.986365	0.117125	0.16749		Malonate_312	0.00822416	1.24022	0.953929	0.117125	0.147835		Malonate_312	0.710949	0.986365	0.953929	0.16749	0.147835			Malonate_312	0.0356266	1.25507	1.07892	0.194789	0.217628		Malonate_312	0.11338	1.25507	1.10581	0.194789	0.153664		Malonate_312	0.804421	1.07892	1.10581	0.217628	0.153664
Myoinositol_d_3622	0.0228656	2.10473	2.46183	0.241927	0.218641		Myoinositol_d_3622	0.0479798	2.10473	2.92097	0.241927	1.15887		Myoinositol_d_3622	0.757692	2.46183	2.92097	0.218641	1.15887			Myoinositol_d_3622	0.98168	2.28686	2.29048	0.407199	0.382895		Myoinositol_d_3622	0.301166	2.28686	2.48831	0.407199	0.330149		Myoinositol_d_3622	0.331889	2.29048	2.48831	0.382895	0.330149
NADH_8472	0.0216603	0.0458093	-0.0108673	0.0469809	0.0274277		NADH_8472	0.14899	0.0458093	-0.000814421	0.0469809	0.0228951		NADH_8472	0.477134	-0.0108673	-0.000814421	0.0274277	0.0228951			NADH_8472	0.0201271	0.0504955	-0.0132341	0.0789767	0.0295021		NADH_8472	0.221174	0.0504955	0.00645199	0.0789767	0.0179733		NADH_8472	0.181814	-0.0132341	0.00645199	0.0295021	0.0179733
Phosphocholine_ov_322	0.0377837	1.95838	3.19546	0.313672	1.07198		Phosphocholine_ov_322	0.0379259	1.95838	3.09939	0.313672	0.937544		Phosphocholine_ov_322	0.863105	3.19546	3.09939	1.07198	0.937544			Phosphocholine_ov_322	0.417516	2.52205	2.87402	1.23375	0.784223		Phosphocholine_ov_322	0.925997	2.52205	2.399	1.23375	0.556791		Phosphocholine_ov_322	0.236077	2.87402	2.399	0.784223	0.556791
Proline_4133	0.0331094	2.87101	3.28506	0.21905	0.316524		Proline_4133	0.341905	2.87101	3.0553	0.21905	0.328431		Proline_4133	0.206297	3.28506	3.0553	0.316524	0.328431			Proline_4133	0.577332	3.24694	3.1517	0.500227	0.271498		Proline_4133	0.457021	3.24694	3.07773	0.500227	0.28655		Proline_4133	0.62818	3.1517	3.07773	0.271498	0.28655
Pyridoxamine_d_7672	0.981231	0.455473	0.452499	0.220471	0.196623		Pyridoxamine_d_7672	1	0.455473	1.31165	0.220471	2.2813		Pyridoxamine_d_7672	0.918182	0.452499	1.31165	0.196623	2.2813			Pyridoxamine_d_7672	0.00588117	1.25561	0.521201	1.76601	0.713401		Pyridoxamine_d_7672	0.641852	1.25561	0.926754	1.76601	0.835463		Pyridoxamine_d_7672	0.0982547	0.521201	0.926754	0.713401	0.835463
Pyruvate_2368	0.485515	2.26287	2.4193	0.500539	0.251612		Pyruvate_2368	0.169874	2.26287	2.73799	0.500539	0.5009		Pyruvate_2368	0.21049	2.4193	2.73799	0.251612	0.5009			Pyruvate_2368	0.00298269	2.68773	2.13438	0.592883	0.237771		Pyruvate_2368	0.604751	2.68773	2.54849	0.592883	0.342823		Pyruvate_2368	0.0150911	2.13438	2.54849	0.237771	0.342823
Quinone_d_68	0.462716	0.733332	0.97189	0.414731	0.572918		Quinone_d_68	0.781018	0.733332	0.821937	0.414731	0.527451		Quinone_d_68	0.606469	0.97189	0.821937	0.572918	0.527451			Quinone_d_68	0.0225524	0.965063	0.657843	0.54226	0.347696		Quinone_d_68	0.0207905	0.965063	0.580909	0.54226	0.166269		Quinone_d_68	0.883646	0.657843	0.580909	0.347696	0.166269
Sarcosine_d_3607	0.041958	1.56951	1.98876	0.131686	0.420255		Sarcosine_d_3607	0.0732323	1.56951	2.08999	0.131686	0.752751		Sarcosine_d_3607	0.918182	1.98876	2.08999	0.420255	0.752751			Sarcosine_d_3607	0.320331	1.61849	1.7281	0.276117	0.276499		Sarcosine_d_3607	0.320099	1.61849	1.76205	0.276117	0.327782		Sarcosine_d_3607	0.834509	1.7281	1.76205	0.276499	0.327782
Tyrosine_6891	0.743581	1.58158	1.64293	0.375343	0.256307		Tyrosine_6891	0.0225703	1.58158	0.964768	0.375343	0.343363		Tyrosine_6891	0.000839241	1.64293	0.964768	0.256307	0.343363			Tyrosine_6891	0.409029	1.43516	1.55224	0.401998	0.258597		Tyrosine_6891	0.495288	1.43516	1.30823	0.401998	0.273451		Tyrosine_6891	0.107655	1.55224	1.30823	0.258597	0.273451
