# Supplementary material for: Sex-Dependent Metabolic Alterations in Red Blood Cells During COVID-19
Source: Biology (Basel). 2026 Mar 5;15(5):422. doi: 10.3390/biology15050422 (PMC12985284; doi:10.3390/biology15050422)
Supplement: Supplementary file 1 [file biology-15-00422-s001.zip › Supplementary Table S8.xlsx]

## Sheet: Sheet1
Comparison CT COVID with CV problems					Comparison CT COVID without CV problems
Compound	p-value_CONTROL_COVID	Positive Mean	Negative Mean		Compound	p-value_CONTROL_COVID	Positive Mean	Negative Mean
2_3BPG_4056	0.176036	31.6464	38.1584		2_3BPG_4056	0.0269094	36.8351	31.2108
3_hydroxybutyrate_d_1057	0.00900056	1.16511	0.497395		3_hydroxybutyrate_d_1057	0.0224416	0.798774	0.520636
3_methyladipate _086	0.246471	10.4759	6.33938		3_methyladipate _086	0.0173631	8.55814	5.84378
Acetate_1915	0.0107425	3.67378	2.93643		Acetate_1915	0.250715	3.67661	3.43079
Adipate_1533	0.0427781	6.07356	3.3179		Adipate_1533	0.173806	4.25208	3.66106
AMP_8597	0.925997	0.30096	0.229129		AMP_8597	3.22289e-05	0.301391	0.194443
Asparagine_2865	0.0360813	1.93172	1.28562		Asparagine_2865	0.754748	1.4702	1.54515
ATP_8262	0.0316795	5.69845	7.28369		ATP_8262	0.00786826	7.13927	6.29446
Betaine_3264	0.623508	14.6397	16.272		Betaine_3264	0.00443526	15.4679	20.6619
Citrulline_ov_3143	0.121152	1.85626	2.24271		Citrulline_ov_3143	0.000837449	1.82434	1.61875
Glucose_464	0.0591417	5.28989	2.08355		Glucose_464	0.0207972	2.19464	1.94061
Glutamate_2331	0.597956	10.1073	10.8221		Glutamate_2331	0.00342466	9.64669	11.0968
Glutamine_2435	0.486021	17.2793	15.9469		Glutamine_2435	0.00034306	16.8552	21.0282
Glycine_3553	0.120821	9.48479	11.5778		Glycine_3553	0.00411601	10.6013	13.113
GPC_ov_3227	0.899852	9.71988	9.95947		GPC_ov_3227	0.0383261	9.66869	11.5947
GSH_2991	0.283896	2.39144	2.11707		GSH_2991	0.00468999	2.51339	2.1682
GSSG_3769	0.0287808	14.3762	18.7526		GSSG_3769	0.266927	16.0973	17.3892
Histidine_7073	0.137809	1.62919	1.11986		Histidine_7073	7.34328e-05	1.62404	1.16553
Homocysteine_d_3861	0.0112479	5.96429	9.66748		Homocysteine_d_3861	8.84495e-08	5.63452	7.95737
Isoleucine_1007	0.0302089	4.24336	2.11738		Isoleucine_1007	0.00662073	3.15566	2.03785
Leucine_094	0.0337741	1.56337	1.15703		Leucine_094	0.0197603	1.37857	1.09166
NAD_8416	0.291431	0.212896	0.25417		NAD_8416	0.000167866	0.29053	0.215056
NADP_9093	0.393593	0.31909	0.269007		NADP_9093	1.16106e-07	0.354574	0.215584
Nucleotides_5965	0.044482	0.876234	1.19609		Nucleotides_5965	0.176868	1.09124	0.980388
Ornithine_3054	0.362594	5.45524	4.9673		Ornithine_3054	0.0321118	5.14937	4.74963
PEP_5032	0.0112479	0.501885	0.0630805		PEP_5032	0.0430432	0.116568	0.0789368
Phenylalanine_7362	0.0360813	1.44161	0.694434		Phenylalanine_7362	0.00589096	1.1209	0.593327
Phosphocholine_ov_322	0.0483701	2.1328	3.44407		Phosphocholine_ov_322	0.00681544	2.63935	3.48639
Phosphoenolpyruvate_5364	0.597956	1.10159	0.509121		Phosphoenolpyruvate_5364	0.00130373	0.877644	0.425338
Pyridoxamine_d_7672	0.00141163	0.979979	0.351376		Pyridoxamine_d_7672	0.0392327	1.01298	0.571285
UDP_glucose_5565	0.079151	1.19921	0.893289		UDP_glucose_5565	0.0156329	1.03687	0.913608
Valine_1035	0.037459	6.16639	4.2466		Valine_1035	0.0934908	5.08214	4.49832

## Sheet: Sheet2
Sex specific comparions for selected metabolites in the group with CV complications
Gender	Comparison	Variable	N_1	Mean_1	SD_1	N_2	Mean_2	SD_2	Normality_p_1	Normality_p_2	Test	p_value
F	CONTROL vs COVID	2_3BPG_4056	2	30.4071		5	31.4117	8.0836
F	CONTROL vs COVID	Acetate_1915	2	3.57455		5	2.98456	0.80967
F	CONTROL vs COVID	Asparagine_2865	2	1.95615		5	1.39006	0.16734
F	CONTROL vs COVID	ATP_8262	2	5.67701		5	6.45441	1.31999
F	CONTROL vs COVID	Betaine_3264	2	13.378		5	18.5509	9.14456
F	CONTROL vs COVID	GSSG_3769	2	12.9753		5	19.0494	2.09868
F	CONTROL vs COVID	NAD_8416	2	0.196115		5	0.202597	0.0631508
F	CONTROL vs COVID	PEP_5032	2	1.06992		5	0.0369416	0.0543738
M	CONTROL vs COVID	2_3BPG_4056	4	32.2661	11.9086	14	40.5679	5.10529	0.427101	0.0458124	Mann-Whitney U	0.23268
M	CONTROL vs COVID	Acetate_1915	4	3.7234	0.372348	14	2.91924	0.542371	0.0794228	0.353384	t-test	0.0109918
M	CONTROL vs COVID	Asparagine_2865	4	1.9195	0.681325	14	1.24832	0.207588	0.15091	0.364544	t-test	0.142361
M	CONTROL vs COVID	ATP_8262	4	5.70917	1.17946	14	7.57986	1.32577	0.857796	0.918456	t-test	0.0386494
M	CONTROL vs COVID	Betaine_3264	4	15.2705	12.6027	14	15.4581	3.92635	0.130568	0.0250289	Mann-Whitney U	0.958824
M	CONTROL vs COVID	GSSG_3769	4	15.0766	6.81905	14	18.6466	3.47885	0.197503	0.789143	t-test	0.377777
M	CONTROL vs COVID	NAD_8416	4	0.221286	0.0385412	14	0.272589	0.0509166	0.0390021	0.619992	Mann-Whitney U	0.0614379
M	CONTROL vs COVID	PEP_5032	4	0.217869	0.170726	14	0.0724158	0.0568354	0.965818	0.985951	t-test	0.186507
Sex specific comparions for selected metabolites in the group without CV complications
Gender	Comparison	Variable	N_1	Mean_1	SD_1	N_2	Mean_2	SD_2	Normality_p_1	Normality_p_2	Test	p_value
F	CONTROL vs COVID	2_3BPG_4056	14	39.1885	10.979	20	29.6411	9.60564	0.998102	0.769297	t-test	0.0143924
F	CONTROL vs COVID	Acetate_1915	14	3.07532	1.2318	20	3.38153	1.0176	1.32725e-05	0.0360335	Mann-Whitney U	0.136965
F	CONTROL vs COVID	Asparagine_2865	14	1.41806	0.310343	20	1.43567	0.355648	0.831999	0.380798	t-test	0.879235
F	CONTROL vs COVID	ATP_8262	14	7.24853	1.34268	20	6.08915	1.70677	0.787294	0.895547	t-test	0.0342608
F	CONTROL vs COVID	Betaine_3264	14	17.17	8.03777	20	20.7428	8.70681	0.0677653	0.537973	t-test	0.227535
F	CONTROL vs COVID	GSSG_3769	14	17.775	3.092	20	18.2355	3.58266	0.966259	0.614232	t-test	0.691884
F	CONTROL vs COVID	NAD_8416	14	0.323077	0.117714	20	0.191702	0.0606111	0.184758	0.147653	t-test	0.00122814
F	CONTROL vs COVID	PEP_5032	14	0.0901211	0.0652467	20	0.0811916	0.0863213	0.467136	0.934323	t-test	0.733651
M	CONTROL vs COVID	2_3BPG_4056	19	35.1011	8.49371	28	32.3321	13.2966	0.937794	0.0514369	t-test	0.388498
M	CONTROL vs COVID	Acetate_1915	19	4.11966	4.08298	28	3.46597	0.915879	1.23606e-08	0.234857	Mann-Whitney U	0.688392
M	CONTROL vs COVID	Asparagine_2865	19	1.50861	0.260111	28	1.62335	0.555326	0.880837	0.00019181	Mann-Whitney U	0.595346
M	CONTROL vs COVID	ATP_8262	19	7.05877	1.39539	28	6.44111	2.23079	0.041678	0.0129458	Mann-Whitney U	0.0809746
M	CONTROL vs COVID	Betaine_3264	19	14.2138	7.47653	28	20.6041	7.45141	0.0704414	0.764453	t-test	0.00645629
M	CONTROL vs COVID	GSSG_3769	19	14.861	3.32089	28	16.7847	3.23291	0.395226	0.000172601	Mann-Whitney U	0.0972473
M	CONTROL vs COVID	NAD_8416	19	0.266548	0.0792546	28	0.231738	0.144385	0.736072	0.000423946	Mann-Whitney U	0.0578539
M	CONTROL vs COVID	PEP_5032	19	0.136055	0.0837559	28	0.0773263	0.0787673	0.052045	0.0819124	t-test	0.0207107
