# Supplementary material for: Sex-Dependent Metabolic Alterations in Red Blood Cells During COVID-19
Source: Biology (Basel). 2026 Mar 5;15(5):422. doi: 10.3390/biology15050422 (PMC12985284; doi:10.3390/biology15050422)
Supplement: Supplementary file 1 [file biology-15-00422-s001.zip › Supplementary Table S9.csv]

Comparison less and more then 95% Oxygen in blood
Compound	Test Used	p-value_LESS_MORE95	Positive Mean	Negative Mean	Positive Std	Negative Std
Alanine_1472	Mann-Whitney U test	0.010527546	17.37805782	22.20752184	3.067910668	6.630857671
GPC_ov_3939	t-test	0.026095921	5.046972713	4.695127049	0.535021742	0.460911406
a_ketoglutarate_d_3012	t-test	0.041676702	5.418422386	6.087924202	0.686135508	1.07407999
